# Supplementary material for: Horizontal transfer of ICEclc-like elements in Pseudomonas aeruginosa clinical isolates
Source: J Bacteriol. 2026 Jun 12;208(7):e00009-26. doi: 10.1128/jb.00009-26 (PMC13393423; doi:10.1128/jb.00009-26)
Supplement: Tables S1 to S7 — Table S1: Strains used in this study. Table S2: Plasmids used in this study. Table S3: Oligonucleotides used in the study. Table S4: ICE annotation. Table S5: MIC of heavy metals in P. putida carrying ICEs from P. aeruginosa. Table S6: MIC of P. aeruginosa 13534 of different antibiotics. Table S7: Differentially expressed genes in P. aeruginosa 13534, 24TCP, 13520 growing on LB vs LB + 50 mg/L Cu. [file jb.00009-26-s0003.xlsx]

## Sheet: Table S1
Strains	Description	Reference
E. coli
E. coli DH5α–λpir	λpir lysogen				Supplementary Table 1: Strains used in this study
P. aeruginosa
P. aeruginosa 13534	P. aeruginosa ST 155 isolated from infected patient at the University Hospital of Lausanne, 2003	(1)
P. aeruginosa 38417	P. aeruginosa ST 667 isolated from infected patient at the University Hospital of Lausanne, 2021	(1)
P. aeruginosa 38475	P. aeruginosa ST 667 isolated from infected patient at the University Hospital of Lausanne, 2021	(1)
P. aeruginosa 38987	P. aeruginosa ST 1295 isolated from infected patient at the University Hospital of Lausanne, 2022	(1)
P. aeruginosa STH1	P. aeruginosa ST 299 isolated from water source at the University Hospital of Montpellier, 2017	(1)
P. aeruginosa 24TCP	P. aeruginosa ST 164 isolated from hospital surface at the University Hospital of Montpellier, 2017	(1)
P. aeruginosa 35189	P. aeruginosa ST 395 isolated from infected patient at the University Hospital of Lausanne, 2018	(1)
P. aeruginosa 35866	P. aeruginosa ST 395 isolated from hospital surface at the University Hospital of Lausanne, 2019	(1)
P. aeruginosa 36020	P. aeruginosa ST 395 isolated from hospital surface at the University Hospital of Lausanne, 2019	(1)
P. aeruginosa 36935	P. aeruginosa ST 395 isolated from infected patient at the University Hospital of Lausanne, 2020	(1)
P. aeruginosa 37327	P. aeruginosa ST 277 isolated from infected patient at the University Hospital of Lausanne, 2020	(1)
P. aeruginosa 19TCP	P. aeruginosa ST 253 isolated from hospital surface at the University Hospital of Montpellier, 2017	(1)
P. aeruginosa 13520	P. aeruginosa ST 155 isolated from infected patient at the University Hospital of Lausanne, 2003	(1)
P. aeruginosa 17090	P. aeruginosa ST 155 isolated from infected patient at the University Hospital of Lausanne, 2007	(1)
P. aeruginosa 26797	P. aeruginosa ST 155 isolated from infected patient at the University Hospital of Lausanne, 2011	(1)
P. aeruginosa 27360	P. aeruginosa ST 155 isolated from infected patient at the University Hospital of Lausanne, 2012	(1)
P. aeruginosa 13534 pSRK-Gm-38417	P. aeruginosa 13534 carrying pSRK- lacIq-Ptac -bisDC sequence type from strain 38417	This study
P. aeruginosa 38417 pSRK-Gm-38417	P. aeruginosa 38417 carrying pSRK- lacIq-Ptac -bisDC sequence type from strain 38417	This study
P. aeruginosa 38475 pSRK-Gm-38417	P. aeruginosa 38475 carrying pSRK- lacIq-Ptac -bisDC sequence type from strain 38417	This study
P. aeruginosa 24TCP pSRK-Gm-38417	P. aeruginosa 24TCP carrying pSRK- lacIq-Ptac -bisDC sequence type from strain 38417	This study
P. aeruginosa STH1 pSRK-Gm-38417	P. aeruginosa STH1 carrying pSRK- lacIq-Ptac -bisDC sequence type from strain 38417	This study
P. aeruginosa 35189 pSRK-Gm-35866	P. aeruginosa 35189 carrying pSRK- lacIq-Ptac -bisDC sequence type from strain 35866	This study
P. aeruginosa 36020 pSRK-Gm-35866	P. aeruginosa 36020 carrying pSRK- lacIq-Ptac -bisDC sequence type from strain 35866	This study
P. aeruginosa 37327 pSRK-Gm-37327	P. aeruginosa 37327 carrying pSRK- lacIq-Ptac -bisDC sequence type from strain 37327	This study
P. aeruginosa 36935 pSRK-Gm-37327	P. aeruginosa 36935 carrying pSRK- lacIq-Ptac -bisDC sequence type from strain 37327	This study
P. aeruginosa 19TCP pSRK-Gm-19TCP	P. aeruginosa 19TCP carrying pSRK- lacIq-Ptac -bisDC sequence type from strain 19TCP	This study
P. aeruginosa 19TCP pSRK-Gm-35866	P. aeruginosa 19TCP carrying pSRK- lacIq-Ptac -bisDC sequence type from strain 35866	This study
P. aeruginosa 35866 pSRK-Gm-35866	P. aeruginosa 35866 carrying pSRK- lacIq-Ptac -bisDC sequence type from strain 35866	This study
P. aeruginosa 36935 pSRK-Gm-38417	P. aeruginosa 36935 carrying pSRK- lacIq-Ptac -bisDC sequence type from strain 38417	This study
P. aeruginosa 35189 pSRK-Gm-38417	P. aeruginosa 35189 carrying pSRK- lacIq-Ptac -bisDC sequence type from strain 38417	This study
P. aeruginosa 38417 pSRK-Gm-35866	P. aeruginosa 38417 carrying pSRK- lacIq-Ptac -bisDC sequence type from strain 35866	This study
P. aeruginosa 13520 pSRK-Gm-37327	P. aeruginosa 13520 carrying pSRK- lacIq-Ptac -bisDC sequence type from strain 37327	This study
P. aeruginosa 26797 pSRK-Gm-19TCP	P. aeruginosa 26797 carrying pSRK- lacIq-Ptac -bisDC sequence type from strain 19TCP	This study
P. aeruginosa 27360 pSRK-Gm-19TCP	P. aeruginosa 27360 carrying pSRK- lacIq-Ptac -bisDC sequence type from strain 19TCP	This study
P. aeruginosa 38417 pMEbisDC	P. aeruginosa 38417 carrying pME- lacIq-Ptac -bisDC from ICEclc	This study
P. aeruginosa 35189 pMEbisDC	P. aeruginosa 35189 carrying pME- lacIq-Ptac -bisDC from ICEclc	This study
P. aeruginosa 36935 pMEbisDC	P. aeruginosa 36935 carrying pME- lacIq-Ptac -bisDC from ICEclc	This study
P. aeruginosa 19TCP pMEbisDC	P. aeruginosa 19TCP carrying pME- lacIq-Ptac -bisDC from ICEclc	This study
P. aeruginosa 24TCP pMEbisDC	P. aeruginosa 24TCP carrying pME- lacIq-Ptac -bisDC from ICEclc	This study
P. aeruginosa 13534 pMEbisDC	P. aeruginosa 13534 carrying pME- lacIq-Ptac -bisDC from ICEclc	This study
P. aeruginosa 24TCP pMEbisR	P. aeruginosa 24TCP carrying pME- lacIq-Ptac -bisR from ICEclc	This study
P. aeruginosa 24TCP pMEtciR	P. aeruginosa 24TCP carrying pME- lacIq-Ptac -tciR from ICEclc	This study
P. aeruginosa 13534 pMEbisR	P. aeruginosa 13534 carrying pME- lacIq-Ptac -bisR from ICEclc	This study
P. aeruginosa 13534 pMEtciR	P. aeruginosa 13534 carrying pME- lacIq-Ptac -tciR from ICEclc	This study
P. putida
P. putida UWC1 miniTn5-tRNAGly-4-egfp	P. putida UWC1, carrying an artificial ICE insertion target (attR sequence of ICEclc transcriptionally fused to the egfp gene)	(2)
P. putida UWC1 miniTn5-tRNAGly-4-egfp ICE13534	P. putida UWC1, carrying an artificial ICE insertion target (attR sequence of ICEclc transcriptionally fused to the egfp gene) in whice ICE13534 was inserted after conjugation with P. aeruginosa 13534	This study
P. putida UWC1 miniTn5-tRNAGly-4-egfp ICE38417	P. putida UWC1, carrying an artificial ICE insertion target (attR sequence of ICEclc transcriptionally fused to the egfp gene) in whice ICE38417 was inserted after conjugation with P. aeruginosa 38417	This study
P. putida UWC1 miniTn5-tRNAGly-4-egfp ICE38475	P. putida UWC1, carrying an artificial ICE insertion target (attR sequence of ICEclc transcriptionally fused to the egfp gene) in whice ICE38475 was inserted after conjugation with P. aeruginosa 38475	This study
P. putida UWC1 miniTn5-tRNAGly-4-egfp ICE24TCP	P. putida UWC1, carrying an artificial ICE insertion target (attR sequence of ICEclc transcriptionally fused to the egfp gene) in whice ICE24TCP was inserted after conjugation with P. aeruginosa 24TCP	This study
P. putida UWC1 miniTn5-tRNAGly-4-egfp ICE38417 pSRK-Gm-38417	P. putida UWC1, carrying an artificial ICE insertion target (attR sequence of ICEclc transcriptionally fused to the egfp gene) in whice ICE38417 was inserted after conjugation with P. aeruginosa 38417 carrying pSRK- lacIq-Ptac -bisDC sequence type from strain 38417	This study
P. putida UWC1 clc5	UWC1 with 1 copy of ICEclc into tRNA-Gly5	(3)
P. putida UWC1 clc5 pMEbisDC	UWC1 with 1 copy of ICEclc into tRNA-Gly5 carrying pME- lacIq-Ptac -bisDC from ICEclc	(4)
(1) Benigno, V.; Carraro, N.; Sarton-Lohéac, G.; Romano-Bertrand, S.; Blanc, D. S.; van der Meer, J. R. Diversity and evolution of an abundant ICEclc family of Integrative and Conjugative Elements in Pseudomonas aeruginosa. mSphere 2023, 8 (6), e00517-23. https://doi.org/10.1128/msphere.00517-23.
(2) Sentchilo, V.; Czechowska, K.; Pradervand, N.; Minoia, M.; Miyazaki, R.; van der Meer, J. R. Intracellular excision and reintegration dynamics of the ICEclc genomic island of Pseudomonas knackmussii sp. strain B13. Molecular Microbiology 2009, 72 (5), 1293–1306. https://doi.org/10.1111/j.1365-2958.2009.06726.x.
(3) Miyazaki R, Yano H, Sentchilo V, van der Meer JR. 2018. Physiological and transcriptome changes induced by Pseudomonas putida acquisition of an integrative and conjugative element. Sci Rep 8:5550.
(4) Carraro, N.; Richard, X.; Sulser, S.; Delavat, F.; Mazza, C.; van der Meer, J. R. An analog to digital converter controls bistable transfer competence development of a widespread bacterial Integrative and Conjugative Element. eLife 2020, 9, e57915. https://doi.org/10.7554/eLife.57915.

## Sheet: Table S2
Plasmids	Description	Reference
pMEbisDC	TcR, lacIq-Ptac -bisDC (allows IPTG-controlled expression of BisDC)	(1)
pMEbisR	TcR, lacIq-Ptac -bisR (allows IPTG-controlled expression of BisR)	(1)		Supplementary Table 2: Plasmids used in this study
pMEtciR	TcR, lacIq-Ptac -tciR (allows IPTG-controlled expression of TciR)	(1)
pSRK	Broad-host-range expression vector containing lac promoter and lacIq, lacZa+, and TcR or GmR	(2)
pSRK-Gm-38417	pSRK with GmR and lacIq-Ptac -bisDC from strain 38417	This study
pSRK-Gm-35866	pSRK with GmR and lacIq-Ptac -bisDC from strain 35866	This study
pSRK-Gm-37327	pSRK with GmR and lacIq-Ptac -bisDC from strain 37327	This study
pSRK-Gm-19TCP	pSRK with GmR and lacIq-Ptac -bisDC from strain 19TCP	This study
(1) Carraro, N.; Richard, X.; Sulser, S.; Delavat, F.; Mazza, C.; van der Meer, J. R. An analog to digital converter controls bistable transfer competence development of a widespread bacterial Integrative and Conjugative Element. eLife 2020, 9, e57915. https://doi.org/10.7554/eLife.57915.
(2) Khan SR, Gaines J, Roop RM, Farrand SK. 2008. Broad-Host-Range Expression Vectors with Tightly Regulated Promoters and Their Use To Examine the Influence of TraR and TraM Expression on Ti Plasmid Quorum Sensing. Appl Environ Microbiol 74:5053–5062.

## Sheet: Table S3
Primer	Description	Sequence 5'-3'
PaBisDC.F	Forward primer to amplify P. aeruginosa bisDC ORFs and clone into pSRK	TAAAGGGAACAAAAGCTGGAGCTGGAAGGAGACGGAGCATGGCTGACATGACCTCGCA
PaBisDC.R	Reverse primer to amplify P. aeruginosa bisDC ORFs and clone into pSRK	TGATATCGAATTCCTGCAGCCCCTAGCCCAATCCCTGATCGA
19TCPBisDC.F	Forward primer to amplify P. aeruginosa bisDC ORFs of ICE19TCP and clone into pSRK	TAAAGGGAACAAAAGCTGGAGCTGGAAGGAGACGGAGCATGGCTGAGATGACCTCCCA	Supplementary Table 3: Oligonucleotides used in the study
19TCPBisDC.R	Reverse primer to amplify P. aeruginosa bisDC ORFs of ICE 19TCP and clone into pSRK	TGATATCGAATTCCTGCAGCCCTCAACCCAGTCCCTGATCGA
ICEcheckFw	primer used to check ICE presence	TGACGCTGATGCTGA
ICEcheckRv	primer used to check ICE presence	TTCTTCATCAGGTTGTAGAT
mreBFw	Specific for P. putida chromosome, mreB gene	TCGTCGATATCGGTGGC
mreBRv	Specific for P. putida chromosome, mreB gene	AACGAGCAGGCGAACG
proC Fwd	qPCR primer to amplify P. aeruginosa proC gene	CAGGCCGGGCAGTTGCTGTC
proC Rev	qPCR primer to amplify P. aeruginosa proC gene	GGTCAGGCGCGAGGCTGTCT
ICEcircF	Forward primer to check presence of the ICE circular form, for qPCR, specific to multiple P. aeruginosa ICEs	TGACTTACAGACGTCAGTGG
ICEcircR	Reverse primer to check presence of the ICE circular form, for qPCR, specific to multiple P. aeruginosa ICEs	CTGATCACCACAGTGGAGAA
Fw rpoD	qPCR primer to amplify P. putida rpoD gene	GCCGAGATCAAGGACATCAA
Rev rpoD	qPCR primer to amplify P. putida rpoD gene	AGATCACCAGACGCAGGTTC
Up-tRNA-Gly3	Primer annealing 200 bp upstream tRNA-Gly3 in UWC1	GCGTAAAGCACACAGCGAA
Outward ICEPa.F	Forward primer to check ICE insertion, points outwards	GCACGGTCAGATCAGAGAG
Fwd tRNA-Gly6 P.putida	qPCR primer to detect ICE insertion into P. putida tRNAGly6	tcgctagaatggcacccatcac
Rev ICEcirc Jim	qPCR reverse primer to detect ICE insertion into P. putida tRNAGly5. Binding in the DNA region before the integrase pointing outwards, common to all P. aeruginosa ICEs	TTCAATGACTTACAGACGTCAGT
Rev gfp	Reverse primer binding to the gfp gene, used to quantify ICE insertion into the fluorescent trap	GTATGTTGCATCACCTTCACC
ICEclc circ fw	qPCR Forward primer for amplification of the circular form of the ICEclc	CTTCGCTGGCCACCTCGG
ICEclc circ rev	qPCR Forward primer for amplification of the circular form of the ICEclc	GTGGCGCTCGCTGGAATGA
ICEcirc19TCP_F	Forward primer to check presence of the ICE circular form, for qPCR, specific to ICE19TCP	ATGACCTACAGACCCCAGTA
ICEcirc19TCP_R	Reverse primer to check presence of the ICE circular form, for qPCR, specific to ICE19TCP	GTTGGATGAACTTTGTTGCC
ICEcirc13520_F	Forward primer to check presence of the ICE circular form, for qPCR, specific to ICE17090, 13520, 27360, 26797	AGGCTACAATTGAGGTCTTCG
ICEcirc13520_R	Reverse primer to check presence of the ICE circular form, for qPCR, specific to ICE17090, 13520, 27360, 26797	AGCTGTGGGTGGATTTCCG

## Sheet: Table S4
ICE	Start	End	Strand	Name	product	inference
ICE38475/ICE38417	406	906	-	nox	NADPH oxidase	Alphafold3 prediction, Dali structure comparison
ICE38475/ICE38417	1357	2103	+	orf101284	BisR transcriptional regulator	Prokka, similar to AA sequence of ICEclc orf101284
ICE38475/ICE38417	2222	2434	+	orf100952	AlpA	Prokka, similar to AA sequence of ICEclc orf100952
ICE38475/ICE38417	2477	3352	+	orf100033	ParA-like protein	Prokka, similar to AA sequence of ICEclc orf100033
ICE38475/ICE38417	3336	3605	+	hypothetical	hypothetical protein	Alphafold3 prediction, Dali structure comparison
ICE38475/ICE38417	3598	5277	+	orf98147	BisD	Prokka, similar to AA sequence of ICEclc orf98147
ICE38475/ICE38417	5292	5852	+	orf97571	BisC	Prokka, similar to AA sequence of ICEclc orf97571
ICE38475/ICE38417	5856	7094	+	orf96323	hypothetical protein	Prokka, similar to AA sequence of ICEclc orf96323
ICE38475/ICE38417	7524	8315	+	orf95213	hypothetical protein	Prokka, similar to AA sequence of ICEclc orf95213
ICE38475/ICE38417	8312	8839	+	orf94689	inrR	Prokka, similar to AA sequence of ICEclc orf94689
ICE38475/ICE38417	8913	9353	+	orf94175	ssb	Prokka, similar to AA sequence of ICEclc orf94175
ICE38475/ICE38417	9637	11667	+	orf91884	hypothetical protein	Prokka, similar to AA sequence of ICEclc orf91884
ICE38475/ICE38417	12391	13026	-	cat	Cation antiporter	Alphafold3 prediction, Dali structure comparison
ICE38475/ICE38417	14102	14500	-	cadR	transcriptional regulator CadR	Prokka, similar to AA sequence of YP_789475.1
ICE38475/ICE38417	14550	17504	+	kdpB	Potassium-transporting ATPase ATP-binding subunit	Prokka, similar to protein motif of HAMAP:MF_00285
ICE38475/ICE38417	17508	18008	+	lspA	prolipoprotein signal peptidase	Prokka, similar to AA sequence of NP_253249.1
ICE38475/ICE38417	18345	18656	+	hypothetical	hypothetical protein	Alphafold3 prediction, Dali structure comparison
ICE38475/ICE38417	18994	19206	+	orf88400	hypothetical protein	Prokka, similar to AA sequence of ICEclc orf88400
ICE38475/ICE38417	19228	19620	+	orf87986	hypothetical protein	Prokka, similar to AA sequence of ICEclc orf87986
ICE38475/ICE38417	19834	20571	+	hypothetical	hypothetical protein	Alphafold3 prediction, Dali structure comparison
ICE38475/ICE38417	20668	20946	+	orf85934	hypothetical protein	Prokka, similar to AA sequence of ICEclc orf85934
ICE38475/ICE38417	21234	22046	+	orf84835	hypothetical protein	Prokka, similar to AA sequence of ICEclc orf84835
ICE38475/ICE38417	22188	22541	+	orf84338	hypothetical protein	Prokka, similar to AA sequence of ICEclc orf84338
ICE38475/ICE38417	22908	23837	+	orf81655	hypothetical protein	Prokka, similar to AA sequence of ICEclc orf81655
ICE38475/ICE38417	23896	24585	+	orf80908	hypothetical protein	Prokka, similar to AA sequence of ICEclc orf80908
ICE38475/ICE38417	24680	25006	+	orf80480	hypothetical protein	Prokka, similar to AA sequence of ICEclc orf80480
ICE38475/ICE38417	25109	25450	+	hypothetical	hypothetical protein	Alphafold3 prediction, Dali structure comparison
ICE38475/ICE38417	25555	26205	+	orf78972	hypothetical protein	Prokka, similar to AA sequence of ICEclc orf78972
ICE38475/ICE38417	26270	27379	+	orf77798	hypothetical protein	Prokka, similar to AA sequence of ICEclc orf77798
ICE38475/ICE38417	27430	27750	+	hypothetical	hypothetical protein	Alphafold3 prediction, Dali structure comparison
ICE38475/ICE38417	27840	28067	+	hypothetical	hypothetical protein	Alphafold3 prediction, Dali structure comparison
ICE38475/ICE38417	28007	28147	+	hypothetical	hypothetical protein	Alphafold3 prediction, Dali structure comparison
ICE38475/ICE38417	28284	29504	+	orf75419	hypothetical protein	Prokka, similar to AA sequence of ICEclc orf75419
ICE38475/ICE38417	30101	31804	+	rt	group II intron reverse transcriptase/maturase	Prokka, similar to AA sequence of YP_788747.1
ICE38475/ICE38417	31917	32966	+	orf75419	hypothetical protein	Prokka, similar to AA sequence of ICEclc orf75419
ICE38475/ICE38417	33025	33762	-	fmn	NADPH-dependent FMN reductase	Prokka, similar to AA sequence of NP_250970.1
ICE38475/ICE38417	33740	34162	-	arsC	putative arsenate reductase	Prokka, similar to AA sequence of NP_249641.1
ICE38475/ICE38417	34179	35255	-	acr3	Arsenical-resistance protein Acr3	Prokka, similar to AA sequence of UniProtKB:A6TP80
ICE38475/ICE38417	35267	35797	-	arsC	arsenate reductase	Prokka, similar to AA sequence of YP_790957.1
ICE38475/ICE38417	35764	36084	-	arsR	Transcriptional regulator ArsR	Alphafold3 prediction, Dali structure comparison
ICE38475/ICE38417	36253	36831	+	orf73676	Conjugative transfer protein	Prokka, similar to AA sequence of ICEclc orf73676
ICE38475/ICE38417	36828	37472	+	orf73029	Conjugative transfer protein	Prokka, similar to AA sequence of ICEclc orf73029
ICE38475/ICE38417	37485	38210	+	resA	thiol-disulfide oxidoreductase ResA	Alphafold3 prediction, Dali structure comparison
ICE38475/ICE38417	38192	38794	+	orf71723	Conjugative transfer protein	Prokka, similar to AA sequence of ICEclc orf71723
ICE38475/ICE38417	38791	39339	+	orf71178	Conjugative transfer protein	Prokka, similar to AA sequence of ICEclc orf71178
ICE38475/ICE38417	39344	41536	+	orf68987	Conjugative transfer protein	Prokka, similar to AA sequence of ICEclc orf68987
ICE38475/ICE38417	41533	42282	+	orf68241	Conjugative transfer protein	Prokka, similar to AA sequence of ICEclc orf68241
ICE38475/ICE38417	42323	44947	-	smc	structural maintenance of chromosomes protein	Alphafold3 prediction, Dali structure comparison
ICE38475/ICE38417	44957	45682	-	nucC	Cyclic Trinucleotide-Activated Bacterial Endonuclease	Alphafold3 prediction, Dali structure comparison
ICE38475/ICE38417	45721	46623	-	CD-NTase	Cyclic AMP-AMP-GMP synthase	Alphafold3 prediction, Dali structure comparison
ICE38475/ICE38417	46623	47123	-	HORMA	HORMA-domain containing protein	Alphafold3 prediction, Dali structure comparison
ICE38475/ICE38417	47120	47590	-	HORMA	HORMA-domain containing protein	Alphafold3 prediction, Dali structure comparison
ICE38475/ICE38417	47587	48501	-	ftsH	ATP-dependent zinc metalloprotease FtsH	Prokka, similar to protein motif of HAMAP:MF_01458
ICE38475/ICE38417	48519	49094	-	hypothetical	Putative DNA-binding protein	Alphafold3 prediction, Dali structure comparison
ICE38475/ICE38417	49091	49561	-	vapC	Ribonuclease VapC	Alphafold3 prediction, Dali structure comparison
ICE38475/ICE38417	49765	50148	+	orf67231	Conjugative transfer protein	Prokka, similar to AA sequence of ICEclc orf67231
ICE38475/ICE38417	50145	50378	+	orf67001	Conjugative transfer protein	Prokka, similar to AA sequence of ICEclc orf67001
ICE38475/ICE38417	50395	50754	+	orf66625	Conjugative transfer protein	Prokka, similar to AA sequence of ICEclc orf66625
ICE38475/ICE38417	50766	51164	+	orf66202	Conjugative transfer protein	Prokka, similar to AA sequence of ICEclc orf66202
ICE38475/ICE38417	51161	51853	+	orf65513	Conjugative transfer protein	Prokka, similar to AA sequence of ICEclc orf65513
ICE38475/ICE38417	51850	52761	+	orf64584	Conjugative transfer protein	Prokka, similar to AA sequence of ICEclc orf64584
ICE38475/ICE38417	52751	54169	+	orf63176	Conjugative transfer protein	Prokka, similar to AA sequence of ICEclc orf63176
ICE38475/ICE38417	54150	54599	+	hypothetical	hypothetical protein	Alphafold3 prediction, Dali structure comparison
ICE38475/ICE38417	54599	57490	+	orf59888	Conjugative transfer protein	Prokka, similar to AA sequence of ICEclc orf59888
ICE38475/ICE38417	57515	58279	+	orf59110	Conjugative transfer protein	Prokka, similar to AA sequence of ICEclc orf59110
ICE38475/ICE38417	58455	58949	+	orf58432	Conjugative transfer protein	Prokka, similar to AA sequence of ICEclc orf58432
ICE38475/ICE38417	59113	59559	+	orf57827	Conjugative transfer protein	Prokka, similar to AA sequence of ICEclc orf57827
ICE38475/ICE38417	59556	60503	+	orf56883	Conjugative transfer protein	Prokka, similar to AA sequence of ICEclc orf56883
ICE38475/ICE38417	60513	61907	+	orf55476	Conjugative transfer protein	Prokka, similar to AA sequence of ICEclc orf55476
ICE38475/ICE38417	61904	62263	+	orf55120	Conjugative transfer protein	Prokka, similar to AA sequence of ICEclc orf55120
ICE38475/ICE38417	62278	63795	+	orf53587	Conjugative transfer protein	Prokka, similar to AA sequence of ICEclc orf53587
ICE38475/ICE38417	63811	64188	-	orf53196	hypothetical protein	Prokka, similar to AA sequence of ICEclc orf53196
ICE38475/ICE38417	64215	64673	-	orf52710	hypothetical protein	Prokka, similar to AA sequence of ICEclc orf52710
ICE38475/ICE38417	64673	64990	-	hypothetical	putative transcriptional regulator	Alphafold3 prediction, Dali structure comparison
ICE38475/ICE38417	65290	67107	+	orf50240	Relaxase	Prokka, similar to AA sequence of ICEclc orf50240
ICE38475/ICE38417	67089	67343	-	soxR	Redox-sensitive transcriptional activator SoxR	Alphafold3 prediction, Dali structure comparison
ICE38475/ICE38417	67384	68295	-	orf19619	hypothetical protein	Prokka, similar to AA sequence of ICEclc orf19619
ICE38475/ICE38417	68336	69865	+	mexF	RND multidrug efflux transporter MexF	Prokka, similar to AA sequence of YP_790743.1
ICE38475/ICE38417	69855	70289	-	merR	transcriptional regulator MerR	Prokka, similar to AA sequence of YP_789377.1
ICE38475/ICE38417	70361	70711	+	merT	mercuric transport protein	Prokka, similar to AA sequence of YP_789376.1
ICE38475/ICE38417	70724	70999	+	merP	periplasmic mercuric ion binding protein%2C MerP	Prokka, similar to AA sequence of YP_789375.1
ICE38475/ICE38417	71071	72756	+	merA	mercuric reductase	Prokka, similar to AA sequence of YP_789374.1
ICE38475/ICE38417	72774	73139	+	merD	transcriptional regulator MerD	Prokka, similar to AA sequence of YP_789373.1
ICE38475/ICE38417	73136	73372	+	merE	mercury resistance protein	Prokka, similar to AA sequence of YP_789372.1
ICE38475/ICE38417	73369	74358	+	eal	putative diguanylate cyclase/phosphodiesterase	Alphafold3 prediction, Dali structure comparison
ICE38475/ICE38417	74489	75049	+	res	resolvase essential for transposition	Prokka, similar to AA sequence of YP_789370.1
ICE38475/ICE38417	75052	78018	+	tn3	Tn3 family transposase	Prokka, similar to AA sequence of YP_791006.1
ICE38475/ICE38417	78133	78330	+	cusA	Cation efflux system protein CusA	Prokka, similar to AA sequence of UniProtKB:P38054
ICE38475/ICE38417	78461	78691	-	lysR	LysR family transcriptional regulator	Prokka, similar to AA sequence of YP_790297.1
ICE38475/ICE38417	78872	80806	-	int	Integrase	Prokka, similar to AA sequence of ICEclc intB13
ICE13534	228	2162	+	int	Integrase	Prokka, similar to AA sequence of ICEclc intB13
ICE13534	2976	4064	-	IS transposase	IS5 family transposase ISBuce2	Prokka,similar to AA sequence:ISfinder:ISBuce2
ICE13534	4300	5397	-	IS transposase	IS5 family transposase ISXoo14	Prokka,similar to AA sequence:ISfinder:ISXoo14
ICE13534	5556	8675	-	czcA	Resistance-Nodulation-Cell Division (RND) divalent metal cation efflux transporter CzcA	Prokka,similar to AA sequence:NP_251210.1
ICE13534	8672	10189	-	cusB	Cation efflux system protein CusB	Alphafold3 prediction, Dali structure comparison
ICE13534	10205	11512	-	cusC	Cation efflux system protein CusC	Alphafold3 prediction, Dali structure comparison
ICE13534	11588	11956	-	hypothetical	hypothetical protein	Alphafold3 prediction, Dali structure comparison
ICE13534	12108	12350	+	hypothetical	hypothetical protein	Alphafold3 prediction, Dali structure comparison
ICE13534	13245	14135	-	lysR	LysR-type regulatory protein	Alphafold3 prediction, Dali structure comparison
ICE13534	14369	14653	-	copK	Copper resistance protein K	Alphafold3 prediction, Dali structure comparison
ICE13534	14782	15708	-	copD	Copper resistance protein D	Prokka,similar to AA sequence:UniProtKB:P12377
ICE13534	15713	16099	-	copC	Copper resistance protein C	Prokka,similar to AA sequence:UniProtKB:P12376
ICE13534	16241	18316	-	copA1	Copper-translocating P-type ATPase CopA1	Prokka,similar to AA sequence:NP_252609.1
ICE13534	18835	19107	-	hypothetical	hypothetical protein	Alphafold3 prediction, Dali structure comparison
ICE13534	19141	19626	-	copG	Copper resistance protein copG	Alphafold3 prediction, Dali structure comparison
ICE13534	19664	20644	-	copB	Copper resistance protein copB	Alphafold3 prediction, Dali structure comparison
ICE13534	20670	22553	-	pcoA	Copper resistance protein A precursor	Prokka,similar to AA sequence:NP_250755.1
ICE13534	22808	23500	+	copR	two-component response regulator CopR	Prokka,similar to AA sequence:NP_251499.1
ICE13534	23754	24908	+	copS	two-component sensor CopS	Prokka,similar to AA sequence:NP_251500.1
ICE13534	25545	25871	+	nad	NADH quinone oxidoreductase	Alphafold3 prediction, Dali structure comparison
ICE13534	25890	26189	+	pacS	Copper-transporting ATPase PacS	Alphafold3 prediction, Dali structure comparison
ICE13534	26198	27865	+	pha	Polyhydroxyalkanoate synthase	Alphafold3 prediction, Dali structure comparison
ICE13534	28161	29294	+	acetate kinase	acetate kinase	Prokka,similar to AA sequence:YP_792442.1
ICE13534	29512	29964	+	zntR	HTH-type transcriptional regulator ZntR	Prokka,similar to AA sequence:UniProtKB:P0ACS5
ICE13534	30119	31447	+	cfa	cyclopropane-fatty-acyl-phospholipid synthase	Alphafold3 prediction, Dali structure comparison
ICE13534	31554	33983	+	xfp	Xylulose-5-phosphate/fructose-6-phosphate phosphoketolase	Prokka,similar to AA sequence:UniProtKB:Q9AEM9
ICE13534	34145	35407	-	hypothetical	hypothetical protein	Alphafold3 prediction, Dali structure comparison
ICE13534	35404	36459	-	gapdh	Glyceraldehyde 3-phosphate dehydrogenase	Alphafold3 prediction, Dali structure comparison
ICE13534	36487	38109	-	ubiB	putative protein kinase UbiB	Prokka,similar to AA sequence:UniProtKB:P0A6A0
ICE13534	38106	39137	-	ldhA	D-lactate dehydrogenase	Prokka,similar to AA sequence:YP_792349.1
ICE13534	39134	39388	-	hypothetical	hypothetical protein	Alphafold3 prediction, Dali structure comparison
ICE13534	39385	40029	-	bop	Bacteriorhodopsin	Alphafold3 prediction, Dali structure comparison
ICE13534	40083	40982	-	prs	ribose-phosphate pyrophosphokinase	Prokka,similar to AA sequence:YP_793132.1
ICE13534	40979	42538	-	tymp	Putative thymidine phosphorylase	Prokka,similar to protein motif:HAMAP:MF_00703
ICE13534	42535	43896	-	Ribonuclease	Ribonuclease	Prokka,similar to AA sequence:UniProtKB:Q5SLP1
ICE13534	43922	44419	-	BA42	Protein BA42	Alphafold3 prediction, Dali structure comparison
ICE13534	44421	45326	-	BA41	Protein BA41	Alphafold3 prediction, Dali structure comparison
ICE13534	45328	45939	-	hypothetical	hypothetical protein	Alphafold3 prediction, Dali structure comparison
ICE13534	45936	47261	-	norA	Quinolone resistance protein NorA	Alphafold3 prediction, Dali structure comparison
ICE13534	47275	49740	-	copA	Copper-exporting P-type ATPase	Prokka,similar to AA sequence:UniProtKB:O32220
ICE13534	49773	50636	-	ppk2	Polyphosphate kinase 2	Alphafold3 prediction, Dali structure comparison
ICE13534	50647	50805	-	hypothetical	hypothetical protein	Alphafold3 prediction, Dali structure comparison
ICE13534	50807	51457	-	icmt	Isoprenylcysteine Carboxyl Methyltransferase	Alphafold3 prediction, Dali structure comparison
ICE13534	51454	51693	-	hypothetical	hypothetical protein	Alphafold3 prediction, Dali structure comparison
ICE13534	51705	52106	-	hypothetical	hypothetical protein	Alphafold3 prediction, Dali structure comparison
ICE13534	52318	53262	+	cueR	transcriptional regulator CueR	Alphafold3 prediction, Dali structure comparison
ICE13534	53318	55183	-	orf50240	Relaxase	Prokka, similar to AA sequence of ICEclc orf50240
ICE13534	55499	56125	+	hypothetical	Conserved hypothetical regulatory protein	Alphafold3 prediction, Dali structure comparison
ICE13534	56138	56770	+	RES	toxin from toxin-antitoxin system	Alphafold3 prediction, Dali structure comparison
ICE13534	56855	57214	+	orf53196	hypothetical protein	Prokka, similar to AA sequence of ICEclc orf53196
ICE13534	57221	58744	-	orf53587	Conjugative transfer protein	Prokka, similar to AA sequence of ICEclc orf53587
ICE13534	58758	59117	-	orf55120	Conjugative transfer protein	Prokka, similar to AA sequence of ICEclc orf55120
ICE13534	59114	60508	-	orf55476	Conjugative transfer protein	Prokka, similar to AA sequence of ICEclc orf55476
ICE13534	60518	61468	-	orf56883	Conjugative transfer protein	Prokka, similar to AA sequence of ICEclc orf56883
ICE13534	61465	61863	-	orf57827	Conjugative transfer protein	Prokka, similar to AA sequence of ICEclc orf57827
ICE13534	62076	62570	-	orf58432	Conjugative transfer protein	Prokka, similar to AA sequence of ICEclc orf58432
ICE13534	62746	63513	-	orf59110	Conjugative transfer protein	Prokka, similar to AA sequence of ICEclc orf59110
ICE13534	63538	66420	-	orf59888	Conjugative transfer protein	Prokka, similar to AA sequence of ICEclc orf59888
ICE13534	66420	66869	-	sec	translocase protein	Alphafold3 prediction, Dali structure comparison
ICE13534	66850	68268	-	orf63176	Conjugative transfer protein	Prokka, similar to AA sequence of ICEclc orf63176
ICE13534	68258	69169	-	orf64584	Conjugative transfer protein	Prokka, similar to AA sequence of ICEclc orf64584
ICE13534	69166	69858	-	orf65513	Conjugative transfer protein	Prokka, similar to AA sequence of ICEclc orf65513
ICE13534	69855	70253	-	orf66202	Conjugative transfer protein	Prokka, similar to AA sequence of ICEclc orf66202
ICE13534	70265	70624	-	orf66625	Conjugative transfer protein	Prokka, similar to AA sequence of ICEclc orf66625
ICE13534	70641	70874	-	orf67001	Conjugative transfer protein	Prokka, similar to AA sequence of ICEclc orf67001
ICE13534	70871	71254	-	orf67231	Conjugative transfer protein	Prokka, similar to AA sequence of ICEclc orf67231
ICE13534	71458	71928	+	hypothetical	Putative DNA-binding protein	Alphafold3 prediction, Dali structure comparison
ICE13534	71925	72500	+	vapC	Ribonuclease VapC	Alphafold3 prediction, Dali structure comparison
ICE13534	72518	73432	+	ftsH_1	ATP-dependent zinc metalloprotease FtsH	Prokka,similar to protein motif:HAMAP:MF_01458
ICE13534	73429	73899	+	HORMA	HORMA-domain containing protein	Alphafold3 prediction, Dali structure comparison
ICE13534	73896	74396	+	HORMA	HORMA-domain containing protein	Alphafold3 prediction, Dali structure comparison
ICE13534	74396	75298	+	CD-NTase	Cyclic AMP-AMP-GMP synthase	Alphafold3 prediction, Dali structure comparison
ICE13534	75337	76062	+	nucC	Cyclic Trinucleotide-Activated Bacterial Endonuclease	Alphafold3 prediction, Dali structure comparison
ICE13534	76072	78696	+	rad	DNA repair protein	Alphafold3 prediction, Dali structure comparison
ICE13534	78737	79486	-	orf68241	Conjugative transfer protein	Prokka, similar to AA sequence of ICEclc orf68241
ICE13534	79483	81675	-	orf68987	Conjugative transfer protein	Prokka, similar to AA sequence of ICEclc orf68987
ICE13534	81680	82228	-	orf71178	Conjugative transfer protein	Prokka, similar to AA sequence of ICEclc orf71178
ICE13534	82225	82827	-	orf71723	Conjugative transfer protein	Prokka, similar to AA sequence of ICEclc orf71723
ICE13534	82809	83534	-	resA	Thiol-disulfide oxidoreductase ResA	Alphafold3 prediction, Dali structure comparison
ICE13534	83547	84191	-	orf73029	Conjugative transfer protein	Prokka, similar to AA sequence of ICEclc orf73029
ICE13534	84188	84766	-	orf73676	Conjugative transfer protein	Prokka, similar to AA sequence of ICEclc orf73676
ICE13534	84935	85255	+	arsR	Transcriptional regulator ArsR	Alphafold3 prediction, Dali structure comparison
ICE13534	85222	85752	+	arsC	arsenate reductase	Prokka,similar to AA sequence:YP_790957.1
ICE13534	85764	86840	+	acr3	Arsenical-resistance protein Acr3	Prokka,similar to AA sequence:UniProtKB:A6TP80
ICE13534	86857	87279	+	ars	putative arsenate reductase	Prokka,similar to AA sequence:NP_249641.1
ICE13534	87257	87994	+	oxidoreductase	oxidoreductase	Prokka,similar to AA sequence:NP_250970.1
ICE13534	88052	90331	-	orf75419	hypothetical protein	Prokka, similar to AA sequence of ICEclc orf75419
ICE13534	90468	90773	-	hypothetical	hypothetical toxin antitoxin system	Alphafold3 prediction, Dali structure comparison
ICE13534	90863	91183	-	hypothetical	hypothetical toxin antitoxin system	Alphafold3 prediction, Dali structure comparison
ICE13534	91234	92343	-	orf77798	hypothetical protein	Prokka, similar to AA sequence of ICEclc orf77798
ICE13534	92408	93058	-	orf78972	hypothetical protein	Prokka, similar to AA sequence of ICEclc orf78972
ICE13534	93163	93504	-	hypothetical	hypothetical protein	Alphafold3 prediction, Dali structure comparison
ICE13534	93607	93933	-	orf80480	hypothetical protein	Prokka, similar to AA sequence of ICEclc orf80480
ICE13534	94028	94717	-	orf80908	hypothetical protein	Prokka, similar to AA sequence of ICEclc orf80908
ICE13534	94776	95705	-	orf81655	hypothetical protein	Prokka, similar to AA sequence of ICEclc orf81655
ICE13534	96072	96425	-	orf84338	hypothetical protein	Prokka, similar to AA sequence of ICEclc orf84338
ICE13534	96567	97379	-	orf84835	hypothetical protein	Prokka, similar to AA sequence of ICEclc orf84835
ICE13534	97667	97945	-	orf85934	hypothetical protein	Prokka, similar to AA sequence of ICEclc orf85934
ICE13534	98042	98779	-	hypothetical	hypothetical protein	Alphafold3 prediction, Dali structure comparison
ICE13534	98993	99385	-	orf87986	hypothetical protein	Prokka, similar to AA sequence of ICEclc orf87986
ICE13534	99407	99619	-	orf88400	hypothetical protein	Prokka, similar to AA sequence of ICEclc orf88400
ICE13534	100605	101105	-	lspA	prolipoprotein signal peptidase	Prokka,similar to AA sequence:NP_253249.1
ICE13534	101109	104063	-	kdpB	Potassium-transporting ATPase ATP-binding subunit	Prokka,similar to protein motif:HAMAP:MF_00285
ICE13534	104113	104511	+	cadR	transcriptional regulator CadR	Prokka,similar to AA sequence:YP_789475.1
ICE13534	105587	106222	+	hypothetical	probable cation antiporter	Alphafold3 prediction, Dali structure comparison
ICE13534	106946	108976	-	orf91884	hypothetical protein	Prokka, similar to AA sequence of ICEclc orf91884
ICE13534	109260	109700	-	orf94175	ssb	Prokka, similar to AA sequence of ICEclc orf94175
ICE13534	109774	110301	-	orf94689	inrR	Prokka, similar to AA sequence of ICEclc orf94689
ICE13534	110298	111089	-	orf95213	hypothetical protein	Prokka, similar to AA sequence of ICEclc orf95213
ICE13534	111519	112757	-	orf96323	hypothetical protein	Prokka, similar to AA sequence of ICEclc orf96323
ICE13534	112761	113321	-	orf97571	BisC	Prokka, similar to AA sequence of ICEclc orf97571
ICE13534	113336	115015	-	orf98147	BisD	Prokka, similar to AA sequence of ICEclc orf98147
ICE13534	115008	115277	-	hypothetical	hypothetical protein	Alphafold3 prediction, Dali structure comparison
ICE13534	115261	116136	-	orf100033	ParA-like protein	Prokka, similar to AA sequence of ICEclc orf100033
ICE13534	116179	116391	-	orf100952	AlpA	Prokka, similar to AA sequence of ICEclc orf100952
ICE13534	116510	117256	-	orf101284	BisR transcriptional regulator	Prokka, similar to AA sequence of ICEclc orf101284
ICE13534	117707	118207	+	hypothetical	hypothetical protein	Alphafold3 prediction, Dali structure comparison
ICE24TCP	228	2132	+	int	Integrase	Prokka, similar to AA sequence of ICEclc intB13
ICE24TCP	2967	4064	-	IS transposase	IS5 family transposase ISXoo14	Prokka,similar to AA sequence:ISfinder:ISXoo14
ICE24TCP	4223	7342	-	czcA	Resistance-Nodulation-Cell Division (RND) divalent metal cation efflux transporter CzcA	Prokka,similar to AA sequence:NP_251210.1
ICE24TCP	7339	8856	-	cusB	Cation efflux system protein CusB	Alphafold3 prediction, Dali structure comparison
ICE24TCP	8872	10179	-	cusC	Cation efflux system protein CusC	Alphafold3 prediction, Dali structure comparison
ICE24TCP	10775	11017	+	hypothetical	hypothetical protein	Alphafold3 prediction, Dali structure comparison
ICE24TCP	11912	12802	-	lysR	LysR-type regulatory protein	Alphafold3 prediction, Dali structure comparison
ICE24TCP	13036	13320	-	copK	Copper resistance protein K	Alphafold3 prediction, Dali structure comparison
ICE24TCP	13449	14375	-	copD	Copper resistance protein D	Prokka,similar to AA sequence:UniProtKB:P12377
ICE24TCP	14380	14766	-	copC	Copper resistance protein C	Prokka,similar to AA sequence:UniProtKB:P12376
ICE24TCP	14908	16983	-	copA1	Copper-translocating P-type ATPase CopA1	Prokka,similar to AA sequence:NP_252609.1
ICE24TCP	17502	17774	-	hypothetical	hypothetical protein	Alphafold3 prediction, Dali structure comparison
ICE24TCP	17808	18293	-	copG	Copper resistance protein copG	Alphafold3 prediction, Dali structure comparison
ICE24TCP	18331	19311	-	copB	Copper resistance protein copB	Alphafold3 prediction, Dali structure comparison
ICE24TCP	19337	21256	-	pcoA	Copper resistance protein A precursor	Prokka,similar to AA sequence:NP_250755.1
ICE24TCP	21511	22203	+	copR	two-component response regulator CopR	Prokka,similar to AA sequence:NP_251499.1
ICE24TCP	22457	23611	+	copS	two-component sensor CopS	Prokka,similar to AA sequence:NP_251500.1
ICE24TCP	24246	24572	+	nad	NADH quinone oxidoreductase	Alphafold3 prediction, Dali structure comparison
ICE24TCP	24591	24890	+	pacS	Copper-transporting ATPase PacS	Alphafold3 prediction, Dali structure comparison
ICE24TCP	24899	26566	+	pha	Polyhydroxyalkanoate synthase	Alphafold3 prediction, Dali structure comparison
ICE24TCP	26862	27995	+	acetate kinase	acetate kinase	Prokka,similar to AA sequence:YP_792442.1
ICE24TCP	28213	28665	+	zntR	HTH-type transcriptional regulator ZntR	Prokka,similar to AA sequence:UniProtKB:P0ACS5
ICE24TCP	28820	30136	+	cfa	cyclopropane-fatty-acyl-phospholipid synthase	Alphafold3 prediction, Dali structure comparison
ICE24TCP	30254	32683	+	xfp	Xylulose-5-phosphate/fructose-6-phosphate phosphoketolase	Prokka,similar to AA sequence:UniProtKB:Q9AEM9
ICE24TCP	32861	33463	-	tetR	Putative TetR family regulatory protein	Alphafold3 prediction, Dali structure comparison
ICE24TCP	33569	34399	+	dehydrogenase	dehydrogenase	Alphafold3 prediction, Dali structure comparison
ICE24TCP	34408	35670	-	hypothetical	hypothetical protein	Alphafold3 prediction, Dali structure comparison
ICE24TCP	35667	36722	-	gapdh	Glyceraldehyde 3-phosphate dehydrogenase	Alphafold3 prediction, Dali structure comparison
ICE24TCP	36750	38372	-	ubiB	putative protein kinase UbiB	Prokka,similar to AA sequence:UniProtKB:P0A6A0
ICE24TCP	38369	39400	-	ldhA	D-lactate dehydrogenase	Prokka,similar to AA sequence:YP_792349.1
ICE24TCP	39397	39651	-	hypothetical	hypothetical protein	Alphafold3 prediction, Dali structure comparison
ICE24TCP	39648	40292	-	bop	Bacteriorhodopsin	Alphafold3 prediction, Dali structure comparison
ICE24TCP	40346	41245	-	prs	ribose-phosphate pyrophosphokinase	Prokka,similar to AA sequence:YP_793132.1
ICE24TCP	41242	42801	-	tymp	Putative thymidine phosphorylase	Prokka,similar to protein motif:HAMAP:MF_00703
ICE24TCP	42798	44159	-	Ribonuclease	Ribonuclease	Prokka,similar to AA sequence:UniProtKB:Q5SLP1
ICE24TCP	44185	44682	-	BA42	Protein BA42	Alphafold3 prediction, Dali structure comparison
ICE24TCP	44684	45589	-	BA41	Protein BA41	Alphafold3 prediction, Dali structure comparison
ICE24TCP	45591	46202	-	hypothetical	hypothetical protein	Alphafold3 prediction, Dali structure comparison
ICE24TCP	46199	47524	-	norA	Quinolone resistance protein NorA	Alphafold3 prediction, Dali structure comparison
ICE24TCP	47538	50003	-	copA	Copper-exporting P-type ATPase	Prokka,similar to AA sequence:UniProtKB:O32220
ICE24TCP	50036	50899	-	ppk2	Polyphosphate kinase 2	Alphafold3 prediction, Dali structure comparison
ICE24TCP	50910	51068	-	hypothetical	hypothetical protein	Alphafold3 prediction, Dali structure comparison
ICE24TCP	51070	51720	-	icmt	Isoprenylcysteine Carboxyl Methyltransferase	Alphafold3 prediction, Dali structure comparison
ICE24TCP	51717	51956	-	hypothetical	hypothetical protein	Alphafold3 prediction, Dali structure comparison
ICE24TCP	51968	52369	-	hypothetical	hypothetical protein	Alphafold3 prediction, Dali structure comparison
ICE24TCP	53102	53524	+	cueR	transcriptional regulator CueR	Alphafold3 prediction, Dali structure comparison
ICE24TCP	54232	54696	+	orf19619	hypothetical protein	Prokka, similar to AA sequence of ICEclc orf19619
ICE24TCP	54733	56028	-	IS transposase	ISL3 family transposase ISIde1	Prokka,similar to AA sequence:ISfinder:ISIde1
ICE24TCP	56450	58264	-	orf50240	Relaxase	Prokka, similar to AA sequence of ICEclc orf50240
ICE24TCP	58578	59204	+	hypothetical	Conserved hypothetical regulatory protein	Alphafold3 prediction, Dali structure comparison
ICE24TCP	59217	59849	+	RES	toxin from toxin-antitoxin system	Alphafold3 prediction, Dali structure comparison
ICE24TCP	59930	60295	+	orf53196	hypothetical protein	Prokka, similar to AA sequence of ICEclc orf53196
ICE24TCP	60307	61827	-	orf53587	Conjugative transfer protein	Prokka, similar to AA sequence of ICEclc orf53587		Supplementary Table 4: ICE annotation
ICE24TCP	61841	62200	-	orf55120	Conjugative transfer protein	Prokka, similar to AA sequence of ICEclc orf55120
ICE24TCP	62197	63591	-	orf55476	Conjugative transfer protein	Prokka, similar to AA sequence of ICEclc orf55476
ICE24TCP	63601	64551	-	orf56883	Conjugative transfer protein	Prokka, similar to AA sequence of ICEclc orf56883
ICE24TCP	64548	64946	-	orf57827	Conjugative transfer protein	Prokka, similar to AA sequence of ICEclc orf57827
ICE24TCP	65159	65653	-	orf58432	Conjugative transfer protein	Prokka, similar to AA sequence of ICEclc orf58432
ICE24TCP	65829	66596	-	orf59110	Conjugative transfer protein	Prokka, similar to AA sequence of ICEclc orf59110
ICE24TCP	66621	69512	-	orf59888	Conjugative transfer protein	Prokka, similar to AA sequence of ICEclc orf59888
ICE24TCP	69512	69967	-	sec	translocase protein	Alphafold3 prediction, Dali structure comparison
ICE24TCP	69948	71366	-	orf63176	Conjugative transfer protein	Prokka, similar to AA sequence of ICEclc orf63176
ICE24TCP	71356	72267	-	orf64584	Conjugative transfer protein	Prokka, similar to AA sequence of ICEclc orf64584
ICE24TCP	72264	72956	-	orf65513	Conjugative transfer protein	Prokka, similar to AA sequence of ICEclc orf65513
ICE24TCP	72953	73351	-	orf66202	Conjugative transfer protein	Prokka, similar to AA sequence of ICEclc orf66202
ICE24TCP	73363	73722	-	orf66625	Conjugative transfer protein	Prokka, similar to AA sequence of ICEclc orf66625
ICE24TCP	73739	73972	-	orf67001	Conjugative transfer protein	Prokka, similar to AA sequence of ICEclc orf67001
ICE24TCP	73969	74352	-	orf67231	Conjugative transfer protein	Prokka, similar to AA sequence of ICEclc orf67231
ICE24TCP	74556	75026	+	hypothetical	Putative DNA-binding protein	Alphafold3 prediction, Dali structure comparison
ICE24TCP	75023	75598	+	vapC	Ribonuclease VapC	Alphafold3 prediction, Dali structure comparison
ICE24TCP	75616	76530	+	ftsH_1	ATP-dependent zinc metalloprotease FtsH	Prokka,similar to protein motif:HAMAP:MF_01458
ICE24TCP	76527	76997	+	HORMA	HORMA-domain containing protein	Alphafold3 prediction, Dali structure comparison
ICE24TCP	76994	77494	+	HORMA	HORMA-domain containing protein	Alphafold3 prediction, Dali structure comparison
ICE24TCP	77494	78396	+	CD-NTase	Cyclic AMP-AMP-GMP synthase	Alphafold3 prediction, Dali structure comparison
ICE24TCP	78435	79160	+	nucC	Cyclic Trinucleotide-Activated Bacterial Endonuclease	Alphafold3 prediction, Dali structure comparison
ICE24TCP	79170	81794	+	rad	DNA repair protein	Alphafold3 prediction, Dali structure comparison
ICE24TCP	81835	82584	-	orf68241	Conjugative transfer protein	Prokka, similar to AA sequence of ICEclc orf68241
ICE24TCP	82581	84773	-	orf68987	Conjugative transfer protein	Prokka, similar to AA sequence of ICEclc orf68987
ICE24TCP	84778	85326	-	orf71178	Conjugative transfer protein	Prokka, similar to AA sequence of ICEclc orf71178
ICE24TCP	85323	85925	-	orf71723	Conjugative transfer protein	Prokka, similar to AA sequence of ICEclc orf71723
ICE24TCP	85907	86632	-	resA	Thiol-disulfide oxidoreductase ResA	Alphafold3 prediction, Dali structure comparison
ICE24TCP	86645	87289	-	orf73029	Conjugative transfer protein	Prokka, similar to AA sequence of ICEclc orf73029
ICE24TCP	87286	87864	-	orf73676	Conjugative transfer protein	Prokka, similar to AA sequence of ICEclc orf73676
ICE24TCP	88033	88353	+	arsR	Transcriptional regulator ArsR	Alphafold3 prediction, Dali structure comparison
ICE24TCP	88320	88850	+	arsC	arsenate reductase	Prokka,similar to AA sequence:YP_790957.1
ICE24TCP	88862	89938	+	acr3	Arsenical-resistance protein Acr3	Prokka,similar to AA sequence:UniProtKB:A6TP80
ICE24TCP	89955	90377	+	ars	putative arsenate reductase	Prokka,similar to AA sequence:NP_249641.1
ICE24TCP	90355	91092	+	oxidoreductase	oxidoreductase	Prokka,similar to AA sequence:NP_250970.1
ICE24TCP	91151	93430	-	orf75419	hypothetical protein	Prokka, similar to AA sequence of ICEclc orf75419
ICE24TCP	93647	93874	-	hypothetical	hypothetical toxin antitoxin system	Alphafold3 prediction, Dali structure comparison
ICE24TCP	93964	94284	-	hypothetical	hypothetical toxin antitoxin system	Alphafold3 prediction, Dali structure comparison
ICE24TCP	94335	95444	-	orf77798	hypothetical protein	Prokka, similar to AA sequence of ICEclc orf77798
ICE24TCP	95509	96159	-	orf78972	hypothetical protein	Prokka, similar to AA sequence of ICEclc orf78972
ICE24TCP	96264	96605	-	hypothetical	hypothetical protein	Alphafold3 prediction, Dali structure comparison
ICE24TCP	96708	97034	-	orf80480	hypothetical protein	Prokka, similar to AA sequence of ICEclc orf80480
ICE24TCP	97129	97818	-	orf80908	hypothetical protein	Prokka, similar to AA sequence of ICEclc orf80908
ICE24TCP	97877	98806	-	orf81655	hypothetical protein	Prokka, similar to AA sequence of ICEclc orf81655
ICE24TCP	99173	99526	-	orf84338	hypothetical protein	Prokka, similar to AA sequence of ICEclc orf84338
ICE24TCP	99668	100480	-	orf84835	hypothetical protein	Prokka, similar to AA sequence of ICEclc orf84835
ICE24TCP	100768	101046	-	orf85934	hypothetical protein	Prokka, similar to AA sequence of ICEclc orf85934
ICE24TCP	101143	101880	-	hypothetical	hypothetical protein	Alphafold3 prediction, Dali structure comparison
ICE24TCP	102094	102486	-	orf87986	hypothetical protein	Prokka, similar to AA sequence of ICEclc orf87986
ICE24TCP	102508	102720	-	orf88400	hypothetical protein	Prokka, similar to AA sequence of ICEclc orf88400
ICE24TCP	103706	104206	-	lspA	prolipoprotein signal peptidase	Prokka,similar to AA sequence:NP_253249.1
ICE24TCP	104210	107164	-	kdpB	Potassium-transporting ATPase ATP-binding subunit	Prokka,similar to protein motif:HAMAP:MF_00285
ICE24TCP	107214	107612	+	cadR	transcriptional regulator CadR	Prokka,similar to AA sequence:YP_789475.1
ICE24TCP	108688	109323	+	hypothetical	probable cation antiporter	Alphafold3 prediction, Dali structure comparison
ICE24TCP	110047	112077	-	orf91884	hypothetical protein	Prokka, similar to AA sequence of ICEclc orf91884
ICE24TCP	112361	112801	-	orf94175	ssb	Prokka, similar to AA sequence of ICEclc orf94175
ICE24TCP	112875	113402	-	orf94689	inrR	Prokka, similar to AA sequence of ICEclc orf94689
ICE24TCP	113399	114190	-	orf95213	hypothetical protein	Prokka, similar to AA sequence of ICEclc orf95213
ICE24TCP	114620	115858	-	orf96323	hypothetical protein	Prokka, similar to AA sequence of ICEclc orf96323
ICE24TCP	115862	116422	-	orf97571	BisC	Prokka, similar to AA sequence of ICEclc orf97571
ICE24TCP	116437	118116	-	orf98147	BisD	Prokka, similar to AA sequence of ICEclc orf98147
ICE24TCP	118109	118378	-	hypothetical	hypothetical protein	Alphafold3 prediction, Dali structure comparison
ICE24TCP	118362	119237	-	orf100033	ParA-like protein	Prokka, similar to AA sequence of ICEclc orf100033
ICE24TCP	119280	119492	-	orf100952	AlpA	Prokka, similar to AA sequence of ICEclc orf100952
ICE24TCP	119611	120357	-	orf101284	BisR transcriptional regulator	Prokka, similar to AA sequence of ICEclc orf101284
ICE24TCP	120808	121308	+	hypothetical	hypothetical protein	Alphafold3 prediction, Dali structure comparison
ICE13520	227	2170	+	int	Integrase	Prokka, similar to AA sequence of ICEclc intB13
ICE13520	2208	3176	-	yfeX	Dye-decolorizing peroxidase YfeX	Prokka,similar to AA sequence:UniProtKB:Q8XBI9
ICE13520	3295	3948	-	tr	transcriptional regulator	Prokka,similar to AA sequence:YP_790636.1
ICE13520	4384	5274	-	tr	transcriptional regulator	Prokka,similar to AA sequence:YP_790636.1
ICE13520	5500	5778	-	hypothetical	hypothetical protein	Alphafold3 prediction, Dali structure comparison
ICE13520	5759	6973	-	fdhA	glutathione-independent formaldehyde dehydrogenase	Prokka,similar to AA sequence:YP_793896.1
ICE13520	7291	7410	+	hypothetical	hypothetical protein	Alphafold3 prediction, Dali structure comparison
ICE13520	7440	8255	-	lysR	LysR-type Regulator	Alphafold3 prediction, Dali structure comparison
ICE13520	8827	9369	+	IS transposase	IS5 family transposase ISPa26	Prokka,similar to AA sequence:ISfinder:ISPa26
ICE13520	9862	11130	+	rt	reverse transcriptase	Alphafold3 prediction, Dali structure comparison
ICE13520	11127	11660	+	int	Integrase	Alphafold3 prediction, Dali structure comparison
ICE13520	12720	14696	+	uvrB	excinuclease ABC subunit B	Prokka,similar to AA sequence:NP_251828.1
ICE13520	14847	15752	-	lysR	LysR family transcriptional regulator	Prokka,similar to AA sequence:YP_791182.1
ICE13520	15907	16314	+	pc	putative polyketide cyclase	Alphafold3 prediction, Dali structure comparison
ICE13520	16316	16924	+	ace	N-acetyltransferase	Alphafold3 prediction, Dali structure comparison
ICE13520	16921	17811	+	nit	Nitrilase or formamidase	Alphafold3 prediction, Dali structure comparison
ICE13520	18094	18369	+	tr	formaldehyde or copper sensitive transcriptional repressor	Alphafold3 prediction, Dali structure comparison
ICE13520	18429	19538	+	adhC	alcohol dehydrogenase class III	Prokka,similar to AA sequence:NP_252319.1
ICE13520	19582	19980	+	gly	glyoxalase/bleomycin resistance protein	Alphafold3 prediction, Dali structure comparison
ICE13520	20163	21497	+	hsc	chaperone	Alphafold3 prediction, Dali structure comparison
ICE13520	21556	22386	+	est	putative esterase	Prokka,similar to AA sequence:NP_252318.1
ICE13520	22405	23712	+	ndh	NADH dehydrogenase	Prokka,similar to AA sequence:YP_792885.1
ICE13520	23764	25077	+	rarA	recombination factor protein RarA	Prokka,similar to AA sequence:YP_790581.1
ICE13520	25138	27003	+	nhaA	Na(+)/H(+) antiporter NhaA	Prokka,similar to protein motif:HAMAP:MF_01844
ICE13520	27029	29680	+	uvrA	excinuclease ABC subunit A	Prokka,similar to AA sequence:YP_788885.1
ICE13520	29761	31605	-	orf50240	Relaxase	Prokka, similar to AA sequence of ICEclc orf50240
ICE13520	31925	32551	+	tr	probable regulatory protein	Alphafold3 prediction, Dali structure comparison
ICE13520	32564	33196	+	res	RES-domain toxin	Alphafold3 prediction, Dali structure comparison
ICE13520	33281	33646	+	orf53196	hypothetical protein	Prokka, similar to AA sequence of ICEclc orf53196
ICE13520	33658	35178	-	orf53587	Conjugative transfer protein	Prokka, similar to AA sequence of ICEclc orf53587
ICE13520	35194	35550	-	orf55120	Conjugative transfer protein	Prokka, similar to AA sequence of ICEclc orf55120
ICE13520	35547	36941	-	orf55476	Conjugative transfer protein	Prokka, similar to AA sequence of ICEclc orf55476
ICE13520	36951	37898	-	orf56883	Conjugative transfer protein	Prokka, similar to AA sequence of ICEclc orf56883
ICE13520	37895	38341	-	orf57827	Conjugative transfer protein	Prokka, similar to AA sequence of ICEclc orf57827
ICE13520	38503	38997	-	orf58432	Conjugative transfer protein	Prokka, similar to AA sequence of ICEclc orf58432
ICE13520	39176	39940	-	orf59110	Conjugative transfer protein	Prokka, similar to AA sequence of ICEclc orf59110
ICE13520	39954	42821	-	orf59888	Conjugative transfer protein	Prokka, similar to AA sequence of ICEclc orf59888
ICE13520	42821	43261	-	hypothetical	hypothetical protein	Alphafold3 prediction, Dali structure comparison
ICE13520	43242	44672	-	orf63176	Conjugative transfer protein	Prokka, similar to AA sequence of ICEclc orf63176
ICE13520	44662	45588	-	orf64584	Conjugative transfer protein	Prokka, similar to AA sequence of ICEclc orf64584
ICE13520	45585	46274	-	orf65513	Conjugative transfer protein	Prokka, similar to AA sequence of ICEclc orf65513
ICE13520	46271	46669	-	orf66202	Conjugative transfer protein	Prokka, similar to AA sequence of ICEclc orf66202
ICE13520	46682	47041	-	orf66625	Conjugative transfer protein	Prokka, similar to AA sequence of ICEclc orf66625
ICE13520	47058	47291	-	orf67001	Conjugative transfer protein	Prokka, similar to AA sequence of ICEclc orf67001
ICE13520	47288	47671	-	orf67231	Conjugative transfer protein	Prokka, similar to AA sequence of ICEclc orf67231
ICE13520	47770	48519	-	orf68241	Conjugative transfer protein	Prokka, similar to AA sequence of ICEclc orf68241
ICE13520	48516	50705	-	orf68987	Conjugative transfer protein	Prokka, similar to AA sequence of ICEclc orf68987
ICE13520	50710	51249	-	orf71178	Conjugative transfer protein	Prokka, similar to AA sequence of ICEclc orf71178
ICE13520	51246	51851	-	orf71723	Conjugative transfer protein	Prokka, similar to AA sequence of ICEclc orf71723
ICE13520	51833	52558	-	resA	Thiol-disulfide oxidoreductase ResA	Alphafold3 prediction, Dali structure comparison
ICE13520	52573	53214	-	orf73029	Conjugative transfer protein	Prokka, similar to AA sequence of ICEclc orf73029
ICE13520	53211	53810	-	orf73676	Conjugative transfer protein	Prokka, similar to AA sequence of ICEclc orf73676
ICE13520	53971	54840	-	orf74436	hypothetical protein	Prokka, similar to AA sequence of ICEclc orf74436
ICE13520	54954	57233	-	orf75419	hypothetical protein	Prokka, similar to AA sequence of ICEclc orf75419
ICE13520	57369	57674	-	yoeB	Toxin YoeB	Alphafold3 prediction, Dali structure comparison
ICE13520	57765	58085	-	hypothetical	hypothetical protein	Alphafold3 prediction, Dali structure comparison
ICE13520	58136	59245	-	orf77798	hypothetical protein	Prokka, similar to AA sequence of ICEclc orf77798
ICE13520	59308	59955	-	orf78972	hypothetical protein	Prokka, similar to AA sequence of ICEclc orf78972
ICE13520	60034	60294	-	orf79699	hypothetical protein	Prokka, similar to AA sequence of ICEclc orf79699
ICE13520	60311	60718	-	orf79976	hypothetical protein	Prokka, similar to AA sequence of ICEclc orf79976
ICE13520	60820	61143	-	orf80480	hypothetical protein	Prokka, similar to AA sequence of ICEclc orf80480
ICE13520	61238	61927	-	orf80908	hypothetical protein	Prokka, similar to AA sequence of ICEclc orf80908
ICE13520	61985	62902	-	orf81655	hypothetical protein	Prokka, similar to AA sequence of ICEclc orf81655
ICE13520	63271	63624	-	orf84338	hypothetical protein	Prokka, similar to AA sequence of ICEclc orf84338
ICE13520	63749	64561	-	orf84835	hypothetical protein	Prokka, similar to AA sequence of ICEclc orf84835
ICE13520	64851	65129	-	orf85934	hypothetical protein	Prokka, similar to AA sequence of ICEclc orf85934
ICE13520	65227	65964	-	hypothetical	hypothetical protein	Alphafold3 prediction, Dali structure comparison
ICE13520	66045	66731	-	orf87127	hypothetical protein	Prokka, similar to AA sequence of ICEclc orf87127
ICE13520	66905	67297	-	orf87986	hypothetical protein	Prokka, similar to AA sequence of ICEclc orf87986
ICE13520	67319	67531	-	orf88400	hypothetical protein	Prokka, similar to AA sequence of ICEclc orf88400
ICE13520	67862	68419	-	hypothetical	hypothetical protein	Alphafold3 prediction, Dali structure comparison
ICE13520	68662	70269	-	orf89746	hypothetical protein	Prokka, similar to AA sequence of ICEclc orf89746
ICE13520	70789	72801	-	orf91884	hypothetical protein	Prokka, similar to AA sequence of ICEclc orf91884
ICE13520	73085	73525	-	orf94175	ssb	Prokka, similar to AA sequence of ICEclc orf94175
ICE13520	73599	74126	-	orf94689	inrR	Prokka, similar to AA sequence of ICEclc orf94689
ICE13520	74123	74902	-	orf95213	hypothetical protein	Prokka, similar to AA sequence of ICEclc orf95213
ICE13520	75221	76453	-	orf96323	hypothetical protein	Prokka, similar to AA sequence of ICEclc orf96323
ICE13520	76457	77017	-	orf97571	BisC	Prokka, similar to AA sequence of ICEclc orf97571
ICE13520	77033	78691	-	orf98147	BisD	Prokka, similar to AA sequence of ICEclc orf98147
ICE13520	78684	78932	-	hypothetical	hypothetical protein	Alphafold3 prediction, Dali structure comparison
ICE13520	78916	79791	-	orf100033	ParA-like protein	Prokka, similar to AA sequence of ICEclc orf100033
ICE13520	79834	80046	-	orf100952	AlpA	Prokka, similar to AA sequence of ICEclc orf100952
ICE13520	80165	80917	-	orf101284	BisR transcriptional regulator	Prokka, similar to AA sequence of ICEclc orf101284

## Sheet: Table S5
Strain	Putative resistance	Number of ORFs	Hg(II) MIC in LB (µM)	Cu(II) MIC in LB (mg/L)	As(III) MIC in LB (mM)	Ciprofloxacin MIC on MH agar (mg/L)
UWC1	-	-	10	> 250	> 15	0.047		Supplementary Table 5: MIC of heavy metals in P. putida carrying ICEs from P. aeruginosa
UWC1 ICE13534	As	4	10	> 250	> 15	0.047
	Cu	13
	quinolones	1
	Hg	1
UWC1 ICE38417	As	4	> 40	> 250	> 15	0.016
	Hg	6
UWC1 ICE24TCP	As	4	10	> 250	> 15	0.064
	Cu	13
	quinolones	1
	Hg	1
UWC1 ICE38475	As	4	> 40	> 250	> 15	0.047
	Hg	6

## Sheet: Table S6
Antibiotic	MIC (mg/L)	EUCAST Classification
ceftazidime	1	I
cefepime	2	I		Supplementary Table 6: MIC of P. aeruginosa 13534 of different antibiotics. Susceptible (S), Susceptible, increased exposure (I), Resistant (R).
ciprofloxacine	1.5-2	R
meropenem	0.094	S
imipenem	1.5	I
ceftazidime avibactam	0.5-0.75	S
ceftolozane tazobactam	0.75-1.5	S
ceftaroline	6 - 8	NA
colistine	2	S
amikacine	6	S
tobramycine	1.5	S

## Sheet: Table S7
Locus tag	log2 Fold Change	Adjusted p-value	Start	End	Strand	Name	Product	RNA type	Orthogroup	strain	category
PA_13520_00741	3.23237	0.00256058	765060	766490	-	pchA	salicylate biosynthesis isochorismate synthase	CDS	OG0001387	13520	common 24TCP 13534 13520			Supplementary Table 7: Differentially expressed genes in P. aeruginosa 13534, 24TCP, 13520 growing on LB vs LB + 50 mg/L Cu
PA_13520_00742	3.32756	0.00396639	766487	766792	-	pchB	salicylate biosynthesis protein PchB	CDS	OG0001388	13520	common 24TCP 13520
PA_13520_00743	3.19776	0.014535	766792	767547	-	pchC	pyochelin biosynthetic protein PchC	CDS	OG0001389	13520	common 24TCP 13534 13520
PA_13520_00744	3.36176	0.00248698	767544	769187	-	pchD	pyochelin biosynthesis protein PchD	CDS	OG0001390	13520	common 24TCP 13534 13520
PA_13520_00746	3.68622	0.000647376	770501	774817	+	pchE	dihydroaeruginoic acid synthetase	CDS	OG0001392	13520	common 24TCP 13534 13520
PA_13520_00747	3.70253	0.000413605	774814	780243	+	pchF	pyochelin synthetase	CDS	OG0001393	13520	common 24TCP 13520
PA_13520_00748	3.65536	0.000267906	780240	781289	+	pchG	pyochelin biosynthetic protein PchG	CDS	OG0001394	13520	common 24TCP 13520
PA_13520_00749	2.72386	0.005812	781286	782998	+		putative ATP-binding component of ABC transporter	CDS	OG0001395	13520	common 24TCP 13520
PA_13520_00750	2.01228	0.0371529	782995	784719	+		putative ATP-binding component of ABC transporter	CDS	OG0001396	13520	common 24TCP 13534 13520
PA_13520_00751	2.6544	0.00496039	784811	786973	+	fptA	Fe(III)-pyochelin outer membrane receptor	CDS	OG0000423	13520	common 24TCP 13520
PA_13520_00752	3.12485	0.0012538	786973	787254	+		hypothetical protein	CDS	OG0001397	13520	common 24TCP 13520
PA_13520_00753	3.16338	0.00165771	787256	788761	+		hypothetical protein	CDS	OG0001398	13520	common 24TCP 13520
PA_13520_00754	3.27537	0.00577873	788754	789998	+	ampP	AmpP	CDS	OG0001399	13520	common 24TCP 13534 13520
PA_13520_01099	-2.98793	5.91392e-12	1164029	1166407	-	copA1	CopA1	CDS	OG0001644	13520	common 24TCP 13534 13520
PA_13520_01544	-3.32545	4.80265e-77	1641733	1641930	+		putative protein	CDS	OG0001949	13520	common 24TCP 13534 13520
PA_13520_01545	-3.23926	5.64138e-24	1641909	1642547	-		TetR family transcriptional regulator	CDS	OG0001950	13520	common 24TCP 13534 13520
PA_13520_01600	-2.01005	5.85109e-21	1709478	1712639	+	mexQ	MexQ	CDS	OG0000082	13520	common 24TCP 13534 13520
PA_13520_01601	-3.14781	2.37166e-11	1712636	1714111	+		outer membrane efflux protein	CDS	OG0001995	13520	common 24TCP 13520
PA_13520_01602	-2.87729	1.175e-50	1714709	1714903	+		putative periplasmic substrate binding protein	CDS	OG0001996	13520	common 24TCP 13534 13520
PA_13520_01603	-3.53806	9.82297e-63	1715304	1716341	+		hypothetical protein	CDS	OG0001997	13520	common 24TCP 13534 13520
PA_13520_01604	-2.55803	1.75838e-38	1716374	1717360	+		hypothetical protein	CDS	OG0001998	13520	common 24TCP 13534 13520
PA_13520_01606	-2.41282	8.70854e-26	1718824	1720275	+		putative lyase	CDS	OG0002000	13520	common 24TCP 13534 13520
PA_13520_01691	-3.38077	8.20828e-39	1806643	1806912	+		hypothetical protein	CDS	OG0002079	13520	common 13534 13520
PA_13520_01692	-2.39334	1.95282e-65	1807328	1807843	+		RNA polymerase ECF-subfamily sigma-70 factor	CDS	OG0002080	13520	common 13534 13520
PA_13520_02422	-5.29155	0	2545654	2545845	+	ptrA	Pseudomonas type III repressor A	CDS	OG0002614	13520	common 24TCP 13534 13520
PA_13520_02423	-6.52197	0	2546089	2546634	+		hypothetical protein	CDS	OG0002615	13520	common 24TCP 13534 13520
PA_13520_02424	-2.64886	3.19127e-72	2546752	2547582	+	queF	7-cyano-7-deazaguanine reductase	CDS	OG0002616	13520	common 13534 13520
PA_13520_02621	2.57748	7.47448e-34	2728563	2729456	+		transcriptional regulator	CDS	OG0002721	13520	common 24TCP 13520
PA_13520_02821	-4.24368	6.69285e-82	2963098	2963352	+		hypothetical protein	CDS	OG0002884	13520	common 24TCP 13534 13520
PA_13520_02822	-4.30122	0	2963361	2964779	-	czcS	CzcS	CDS	OG0002885	13520	common 24TCP 13534 13520
PA_13520_02823	-4.28852	9.48883e-165	2964776	2965450	-		two-component response regulator	CDS	OG0000329	13520	common 24TCP 13534 13520
PA_13520_02824	-3.79803	1.41926e-44	2965963	2967249	+	czcC	outer membrane protein precursor CzcC	CDS	OG0000210	13520	common 24TCP 13534 13520
PA_13520_02838	-4.80761	1.11391e-43	2983342	2983632	+	catC	muconolactone delta-isomerase	CDS	OG0002897	13520	common 24TCP 13534 13520
PA_13520_02839	-5.72684	8.64011e-105	2983677	2984609	+	catA	catechol 12-dioxygenase	CDS	OG0002898	13520	common 24TCP 13534 13520
PA_13520_02840	-3.87453	5.54948e-140	2984767	2984985	-		hypothetical protein	CDS	OG0002899	13520	common 24TCP 13534 13520
PA_13520_02841	-6.2815	0	2985348	2986694	+	opdT	tyrosine porin OpdT	CDS	OG0002900	13520	common 24TCP 13534 13520
PA_13520_03393	-5.89039	0	3660441	3662285	+	pcoA	copper resistance protein A precursor	CDS	OG0000769	13520	common 24TCP 13534 13520
PA_13520_03394	-7.19047	0	3662282	3663337	+	pcoB	copper resistance protein B	CDS	OG0003269	13520	common 24TCP 13534 13520
PA_13520_03395	-4.98648	7.17541e-210	3663357	3664580	-		hypothetical protein	CDS	OG0003270	13520	common 24TCP 13534 13520
PA_13520_03488	-2.90318	7.65373e-44	3768994	3770697	-	eptA	lipid A phosphoethanolamine transferase EptA	CDS	OG0000593	13520	unique 13520
PA_13520_04527	-3.33796	1.71613e-14	4862960	4863436	+		hypothetical protein	CDS	OG0004206	13520	common 13534 13520
PA_13520_04709	-2.01623	3.51572e-50	5043262	5045274	+	cerN	CerN	CDS	OG0004403	13520	unique 13520
PA_13520_05787	-2.3134	9.20818e-18	6172085	6173521	-		hypothetical protein	CDS	OG0005052	13520	unique 13520
PA_13520_05788	-3.40752	3.73985e-39	6173518	6174492	-		putative glycosyl transferase	CDS	OG0005053	13520	common 24TCP 13534 13520
PA_13520_05789	-2.61306	1.31955e-24	6174489	6174851	-		hypothetical protein	CDS	OG0005054	13520	common 13534 13520
PA_13534_00025	2.50129	0.0415303	29171	30259	+		hypothetical protein	CDS	OG0000795	13534	unique 13534
PA_13534_00194	-3.41235	2.26822e-30	217494	218555	+		ABC transporter substrate-binding protein	CDS	OG0000936	13534	common 24TCP 13534
PA_13534_00199	-2.6801	0.00161968	223059	223976	-		putative transcriptional regulator	CDS	OG0000482	13534	common 24TCP 13534
PA_13534_00206	-2.67953	9.54229e-08	232536	233348	+	tonB2	TonB2	CDS	OG0000946	13534	common 24TCP 13534
PA_13534_00207	-3.71402	4.00801e-31	233377	234096	+	exbB1	transport protein ExbB	CDS	OG0000947	13534	common 24TCP 13534
PA_13534_00208	-2.14644	1.66621e-11	234098	234499	+	exbD1	transport protein ExbD	CDS	OG0000948	13534	common 24TCP 13534
PA_13534_00210	-3.27314	4.64014e-14	235110	235691	+		hypothetical protein	CDS	OG0000950	13534	common 24TCP 13534
PA_13534_00211	-4.05091	0.0162067	235699	237156	-		putative amidase	CDS	OG0000039	13534	unique 13534
PA_13534_00231	2.41291	0.0215646	256942	258000	+	agtB 1	AgtB	CDS	OG0000336	13534	unique 13534
PA_13534_00289	2.09685	0.000397789	318191	318961	-		hypothetical protein	CDS	OG0001000	13534	unique 13534
PA_13534_00295	-2.13682	8.26873e-07	322875	323864	-	cysA	sulfate transport protein CysA	CDS	OG0001006	13534	common 24TCP 13534
PA_13534_00296	-3.29085	1.39063e-26	323868	324737	-	cysW	sulfate transport protein CysW	CDS	OG0001007	13534	common 24TCP 13534
PA_13534_00297	-3.50035	3.49226e-17	324748	325566	-	cysT	sulfate transport protein CysT	CDS	OG0001008	13534	common 24TCP 13534
PA_13534_00298	-3.94826	7.24115e-18	325728	326726	-	sbp	sulfate-binding protein	CDS	OG0000500	13534	common 24TCP 13534
PA_13534_00299	-2.88382	1.29512e-19	326903	327085	-		hypothetical protein	CDS	OG0001009	13534	common 24TCP 13534
PA_13534_00308	2.97501	0.00491037	338928	339806	-	aguB	N-carbamoylputrescine amidohydrolase	CDS	OG0000144	13534	unique 13534
PA_13534_00407	-2.02908	0.00496305	436896	437219	-		hypothetical protein	CDS	OG0001096	13534	unique 13534
PA_13534_00422	-3.00266	1.06447e-43	450353	451726	+		cystathionine beta-synthase	CDS	OG0001111	13534	common 24TCP 13534
PA_13534_00423	-3.26516	1.1844e-25	451723	452907	+		cystathionine gamma-lyase	CDS	OG0001112	13534	common 24TCP 13534
PA_13534_00453	-2.19059	1.07939e-07	490911	491783	-	metF	510-methylenetetrahydrofolate reductase	CDS	OG0001140	13534	common 24TCP 13534
PA_13534_00473	2.3626	3.63738e-18	515871	517202	+		membrane-bound protease	CDS	OG0001159	13534	unique 13534
PA_13534_00474	2.54481	7.78469e-14	517202	517993	+		stomatin-like protein	CDS	OG0001160	13534	unique 13534
PA_13534_00572	-2.49267	6.96493e-21	611700	612890	-	metK	S-adenosylmethionine synthetase	CDS	OG0001248	13534	common 24TCP 13534
PA_13534_00573	-2.65395	5.48061e-21	612906	613907	-		ArsR family transcriptional regulator	CDS	OG0001249	13534	common 24TCP 13534
PA_13534_00699	3.02745	0.00391757	727905	728258	+		hypothetical protein	CDS	OG0001309	13534	unique 13534
PA_13534_00769	-2.07825	6.532e-09	790133	790819	+	rpsC	30S ribosomal protein S3	CDS	OG0001363	13534	unique 13534
PA_13534_00770	-2.01226	1.02016e-07	790831	791244	+	rplP	50S ribosomal protein L16	CDS	OG0001364	13534	unique 13534
PA_13534_00787	-2.29593	5.36821e-15	797890	798279	+	rpsK	30S ribosomal protein S11	CDS	OG0001380	13534	unique 13534
PA_13534_00788	-2.45873	4.86986e-10	798296	798916	+	rpsD	30S ribosomal protein S4	CDS	OG0001381	13534	unique 13534
PA_13534_00796	2.11205	0.000165687	807812	809242	-	pchA	salicylate biosynthesis isochorismate synthase	CDS	OG0001387	13534	common 24TCP 13534 13520
PA_13534_00798	2.68646	0.0252481	809544	810299	-	pchC	pyochelin biosynthetic protein PchC	CDS	OG0001389	13534	common 24TCP 13534 13520
PA_13534_00799	2.07231	0.0105321	810296	811939	-	pchD	pyochelin biosynthesis protein PchD	CDS	OG0001390	13534	common 24TCP 13534 13520
PA_13534_00800	2.15498	1.1614e-14	812169	813059	+	pchR	transcriptional regulator PchR	CDS	OG0001391	13534	common 24TCP 13534
PA_13534_00801	2.00157	5.13206e-06	813253	817569	+	pchE	dihydroaeruginoic acid synthetase	CDS	OG0001392	13534	common 24TCP 13534 13520
PA_13534_00805	2.52835	0.0019185	825747	827471	+		putative ATP-binding component of ABC transporter	CDS	OG0001396	13534	common 24TCP 13534 13520
PA_13534_00809	2.00041	0.0279398	831506	832750	+	ampP	AmpP	CDS	OG0001399	13534	common 24TCP 13534 13520
PA_13534_00815	3.00445	0.0298768	838254	839471	-	phzC1 1	phenazine biosynthesis protein PhzC	CDS	OG0000017	13534	unique 13534
PA_13534_00820	-2.48315	3.61083e-23	843685	846774	-	mexI	RND efflux transporter	CDS	OG0000522	13534	unique 13534
PA_13534_00821	-2.51273	8.31492e-10	846787	847899	-	mexH	putative Resistance-Nodulation-Cell Division (RND) efflux membrane fusion protein precursor	CDS	OG0001403	13534	unique 13534
PA_13534_00832	-4.96972	5.9962e-33	861363	862193	+		putative amino acid ABC transporter substrate-binding protein	CDS	OG0001412	13534	common 24TCP 13534
PA_13534_00833	-4.17001	0.0144919	862278	862976	+		putative permease of ABC transporter	CDS	OG0001413	13534	common 24TCP 13534
PA_13534_00834	-3.75101	8.94761e-14	862973	863677	+		putative permease of ABC transporter	CDS	OG0001414	13534	common 24TCP 13534
PA_13534_00835	-3.81919	2.44897e-15	863674	864417	+		putative ATP-binding component of ABC transporter	CDS	OG0000283	13534	common 24TCP 13534
PA_13534_00836	-2.93195	2.37282e-08	864426	865430	+		isopenicillin-N synthase	CDS	OG0001415	13534	common 24TCP 13534
PA_13534_00867	3.05134	2.75057e-07	897816	898838	-	fepD	ferric enterobactin transport protein FepD	CDS	OG0001439	13534	unique 13534
PA_13534_00868	2.27217	1.28584e-14	898869	899774	-	fepB	iron-enterobactin transporter periplasmic binding protein	CDS	OG0001440	13534	common 24TCP 13534
PA_13534_00869	2.0852	0.00173427	899901	900698	+	fepC	ferric enterobactin transport protein FepC	CDS	OG0001441	13534	unique 13534
PA_13534_00883	2.75112	0.0145446	916495	917910	-		outer membrane protein	CDS	OG0000528	13534	unique 13534
PA_13534_00961	-2.79706	8.41416e-10	1007778	1008362	-		hypothetical protein	CDS	OG0001520	13534	common 24TCP 13534
PA_13534_01059	2.42345	3.99175e-05	1103217	1103472	+		P24	misc RNA		13534	common 24TCP 13534
PA_13534_01085	-3.42473	5.49261e-18	1130209	1131129	+	sfnC	putative FMNH2-dependent monooxygenase SfnC	CDS	OG0001630	13534	common 24TCP 13534
PA_13534_01086	-5.13091	9.13211e-60	1131334	1132347	+		taurine ABC transporter periplasmic protein	CDS	OG0001631	13534	common 24TCP 13534
PA_13534_01087	-4.9006	7.97958e-34	1132412	1133203	+		putative ATP-binding component of ABC taurine transporter	CDS	OG0001632	13534	common 24TCP 13534
PA_13534_01088	-3.69878	9.84183e-25	1133193	1134011	+		taurine ABC transporter permease	CDS	OG0001633	13534	common 24TCP 13534
PA_13534_01089	-2.68746	4.04513e-15	1134118	1134951	+	tauD 2	taurine dioxygenase	CDS	OG0001634	13534	common 24TCP 13534
PA_13534_01092	-3.42027	7.93416e-28	1139409	1140383	-		putative transcriptional regulator	CDS	OG0001636	13534	common 24TCP 13534
PA_13534_01093	-4.10996	1.7598e-82	1140558	1141337	-		putative methionine-binding protein	CDS	OG0000547	13534	common 24TCP 13534
PA_13534_01104	-5.19893	1.14243e-37	1156576	1158954	-	copA1 1	CopA1	CDS	OG0001644	13534	common 24TCP 13534 13520
PA_13534_01208	-2.07318	4.69948e-08	1266421	1267341	+	secF	secretion protein SecF	CDS	OG0001728	13534	unique 13534
PA_13534_01257	2.36263	0.0147735	1312437	1313333	-		hypothetical protein	CDS	OG0001776	13534	unique 13534
PA_13534_01346	-3.21605	8.48765e-73	1416585	1418801	-		metal-transporting P-type ATPase	CDS	OG0000766	13534	unique 13534
PA_13534_01416	2.10899	0.000434294	1492667	1492785	+		PrrB RsmZ	misc RNA		13534	common 24TCP 13534
PA_13534_01463	-4.08812	3.78357e-25	1542808	1543005	+		putative protein	CDS	OG0001949	13534	common 24TCP 13534 13520
PA_13534_01464	-5.21402	2.97694e-80	1542984	1543622	-		TetR family transcriptional regulator	CDS	OG0001950	13534	common 24TCP 13534 13520
PA_13534_01465	-2.05657	1.12381e-11	1543988	1545166	+		major facilitator subfamily transporter protein	CDS	OG0001951	13534	unique 13534
PA_13534_01510	-3.33387	2.35905e-17	1602446	1602922	-	bfrB	bacterioferritin	CDS	OG0001988	13534	unique 13534
PA_13534_01518	-7.24636	4.87101e-07	1609399	1610556	+	mexP	MexP	CDS	OG0001994	13534	common 24TCP 13534
PA_13534_01519	-5.94586	2.60733e-35	1610553	1612013	+	mexQ 1	MexQ	CDS	OG0000082	13534	common 24TCP 13534 13520
PA_13534_01520	-3.2694	0.000636249	1612070	1613713	+	mexQ 2	MexQ	CDS	OG0000082	13534	common 24TCP 13534 13520
PA_13534_01522	-4.94438	0.00119734	1615783	1615977	+		putative periplasmic substrate binding protein	CDS	OG0001996	13534	common 24TCP 13534 13520
PA_13534_01523	-6.25326	1.60294e-14	1616378	1617415	+		hypothetical protein	CDS	OG0001997	13534	common 24TCP 13534 13520
PA_13534_01524	-4.86389	1.9752e-07	1617448	1618434	+		hypothetical protein	CDS	OG0001998	13534	common 24TCP 13534 13520
PA_13534_01525	-6.1335	2.04031e-134	1618465	1619898	+		putative lyase	CDS	OG0001999	13534	common 24TCP 13534
PA_13534_01526	-3.97576	0.00324314	1619898	1621349	+		putative lyase	CDS	OG0002000	13534	common 24TCP 13534 13520
PA_13534_01527	-5.09869	2.71705e-33	1621399	1622472	+	COQ3	Ubiquinone biosynthesis O-methyltransferase mitochondrial	CDS	OG0002001	13534	common 24TCP 13534
PA_13534_01528	-3.61762	8.13875e-17	1622671	1622850	-		hypothetical protein	CDS	OG0002002	13534	common 24TCP 13534
PA_13534_01529	-3.1456	9.58941e-17	1622959	1623597	-	nth	endonuclease III	CDS	OG0002003	13534	common 24TCP 13534
PA_13534_01530	-2.34965	8.0914e-06	1623594	1624310	-		electron transport complex protein RsxE	CDS	OG0002004	13534	unique 13534
PA_13534_01572	-4.73064	5.00428e-62	1673158	1673796	+		1-Cys peroxiredoxin LsfA	CDS	OG0002044	13534	common 24TCP 13534
PA_13534_01573	-4.45329	0.0115275	1674047	1675048	+		hypothetical protein	CDS	OG0002045	13534	common 24TCP 13534
PA_13534_01574	-3.73487	0.00326934	1675052	1675876	+		putative permease of ABC transporter	CDS	OG0002046	13534	common 24TCP 13534
PA_13534_01575	-4.69158	1.104e-29	1675873	1676622	+		ABC transporter ATP-binding protein	CDS	OG0002047	13534	common 24TCP 13534
PA_13534_01576	-5.25492	1.34555e-50	1676776	1677369	+		NAD(P)H-dependent FMN reductase	CDS	OG0002048	13534	common 24TCP 13534
PA_13534_01577	-5.1786	8.42468e-05	1677488	1678459	+		hypothetical protein	CDS	OG0002049	13534	common 24TCP 13534
PA_13534_01578	-5.41468	2.96987e-40	1678537	1679685	+	ssuD	alkanesulfonate monooxygenase	CDS	OG0000580	13534	common 24TCP 13534
PA_13534_01579	-5.06298	7.85247e-40	1679706	1680494	+		putative permease of ABC transporter	CDS	OG0002050	13534	common 24TCP 13534
PA_13534_01580	-4.04017	2.62802e-40	1680491	1681315	+		putative ATP-binding component of ABC transporter	CDS	OG0002051	13534	common 24TCP 13534
PA_13534_01581	-3.51134	1.22552e-22	1681356	1681571	+		molybdopterin-binding protein	CDS	OG0002052	13534	common 24TCP 13534
PA_13534_01611	-3.42443	6.70867e-08	1707718	1707987	+		hypothetical protein	CDS	OG0002079	13534	common 13534 13520
PA_13534_01612	-2.66613	5.988e-12	1708403	1708918	+		RNA polymerase ECF-subfamily sigma-70 factor	CDS	OG0002080	13534	common 13534 13520
PA_13534_01617	2.68191	0.0149424	1715562	1716893	+	hasE	metalloprotease secretion protein	CDS	OG0000586	13534	unique 13534
PA_13534_01640	2.12369	0.0122234	1737409	1738413	+		binding protein component of ABC phosphonate transporter	CDS	OG0000032	13534	unique 13534
PA_13534_01806	2.26264	1.89079e-14	1911816	1912127	+		hypothetical protein	CDS	OG0002232	13534	unique 13534
PA_13534_01852	2.6092	3.01548e-19	1953639	1954901	+		sugar ABC transporter substrate-binding protein	CDS	OG0002273	13534	unique 13534
PA_13534_01853	2.32795	1.90873e-14	1955002	1955934	+		ABC sugar transporter permease	CDS	OG0002274	13534	unique 13534
PA_13534_01854	2.0907	7.0316e-11	1955927	1956772	+		putative permease of ABC sugar transporter	CDS	OG0002275	13534	unique 13534
PA_13534_01855	2.87248	4.00118e-21	1956805	1957965	+	gltK	ABC transporter ATP-binding protein	CDS	OG0002276	13534	unique 13534
PA_13534_01856	3.08488	6.81428e-26	1958009	1959373	+	oprB 2	glucose/carbohydrate outer membrane porin OprB precursor	CDS	OG0000605	13534	unique 13534
PA_13534_02030	2.2245	0.000712806	2149329	2149763	+		hypothetical protein	CDS	OG0002410	13534	unique 13534
PA_13534_02129	2.21408	0.00401756	2247445	2248134	-	hisQ	histidine transport system permease HisQ	CDS	OG0002499	13534	unique 13534
PA_13534_02146	2.75313	0.0112703	2263028	2263756	-	cobK	cobalt-precorrin-6x reductase	CDS	OG0002513	13534	unique 13534
PA_13534_02221	2.02921	0.047173	2335956	2337395	-		putative outer membrane protein precursor	CDS	OG0002580	13534	unique 13534
PA_13534_02250	-2.35141	1.1416e-13	2368214	2368498	-	copK	Copper resistance protein K	CDS	OG0005831	13534	unique 13534
PA_13534_02251	-2.6053	2.82038e-22	2368627	2369553	-	copD	Copper resistance protein D	CDS	OG0005832	13534	unique 13534
PA_13534_02252	-2.3781	1.07924e-24	2369558	2369944	-	copC	Copper resistance protein C	CDS	OG0005833	13534	unique 13534
PA_13534_02253	-2.39157	3.48174e-26	2370086	2372161	-	copA1	Copper-translocating P-type ATPase CopA1	CDS	OG0005834	13534	unique 13534
PA_13534_02254	-2.04724	9.83528e-09	2372680	2372952	-	hypothetical	hypothetical protein	CDS	OG0005835	13534	unique 13534
PA_13534_02255	-2.73278	5.75831e-29	2372986	2373471	-	copG	Copper resistance protein copG	CDS	OG0005836	13534	unique 13534
PA_13534_02256	-3.21325	2.77543e-33	2373509	2374489	-	copB	Copper resistance protein copB	CDS	OG0005837	13534	common 24TCP 13534
PA_13534_02257	-2.63594	7.34467e-12	2374515	2376398	-	pcoA	Copper resistance protein A precursor	CDS	OG0005746	13534	common 24TCP 13534
PA_13534_02268	-2.02321	1.71018e-11	2389249	2390304	-	gapdh	Glyceraldehyde 3-phosphate dehydrogenase	CDS	OG0005845	13534	unique 13534
PA_13534_02269	-3.20382	6.02565e-12	2390332	2391954	-	ubiB	putative protein kinase UbiB	CDS	OG0005846	13534	common 24TCP 13534
PA_13534_02270	-4.29722	1.52297e-27	2391951	2392982	-	ldhA	D-lactate dehydrogenase	CDS	OG0005847	13534	common 24TCP 13534
PA_13534_02271	-3.79079	3.08397e-12	2392979	2393233	-	hypothetical	hypothetical protein	CDS	OG0005848	13534	common 24TCP 13534
PA_13534_02272	-4.4496	6.50386e-39	2393230	2393874	-	bop	Bacteriorhodopsin	CDS	OG0005849	13534	common 24TCP 13534
PA_13534_02273	-4.44106	1.26442e-34	2393928	2394827	-	prs	ribose-phosphate pyrophosphokinase	CDS	OG0002599	13534	common 24TCP 13534
PA_13534_02274	-2.94489	2.16727e-07	2394824	2396383	-	tymp	Putative thymidine phosphorylase	CDS	OG0005850	13534	common 24TCP 13534
PA_13534_02275	-4.33973	8.16374e-31	2396380	2397741	-	Ribonuclease	Ribonuclease	CDS	OG0005851	13534	common 24TCP 13534
PA_13534_02276	-4.47688	8.32597e-32	2397767	2398264	-	BA42	Protein BA42	CDS	OG0005852	13534	common 24TCP 13534
PA_13534_02277	-4.12668	1.1467e-49	2398266	2399171	-	BA41	Protein BA41	CDS	OG0005853	13534	common 24TCP 13534
PA_13534_02278	-5.0001	6.92373e-48	2399173	2399784	-	hypothetical	hypothetical protein	CDS	OG0005741	13534	common 24TCP 13534
PA_13534_02279	-4.31472	3.54042e-61	2399781	2401106	-	norA	Quinolone resistance protein NorA	CDS	OG0005854	13534	common 24TCP 13534
PA_13534_02280	-4.57107	1.3405e-91	2401120	2403585	-	copA	Copper-exporting P-type ATPase	CDS	OG0005855	13534	common 24TCP 13534
PA_13534_02281	-4.91027	1.31552e-99	2403618	2404481	-	ppk2	Polyphosphate kinase 2	CDS	OG0005856	13534	common 24TCP 13534
PA_13534_02282	-5.39986	1.29774e-60	2404492	2404650	-	hypothetical	hypothetical protein	CDS	OG0005857	13534	common 24TCP 13534
PA_13534_02283	-5.24011	1.05192e-99	2404652	2405302	-	icmt	Isoprenylcysteine Carboxyl Methyltransferase	CDS	OG0005858	13534	common 24TCP 13534
PA_13534_02284	-5.19944	3.08535e-80	2405299	2405538	-	hypothetical	hypothetical protein	CDS	OG0005859	13534	common 24TCP 13534
PA_13534_02285	-3.81511	9.89168e-64	2405550	2405951	-	hypothetical	hypothetical protein	CDS	OG0005860	13534	common 24TCP 13534
PA_13534_02301	2.82439	0.00402377	2420695	2422113	-	orf63176	Conjugative transfer protein	CDS	OG0000109	13534	unique 13534
PA_13534_02339	2.42224	0.00684394	2450412	2451224	-	orf84835	hypothetical protein	CDS	OG0000196	13534	unique 13534
PA_13534_02372	-2.75958	5.94563e-16	2481504	2482835	-	copS 2	two-component sensor CopS	CDS	OG0002613	13534	unique 13534
PA_13534_02373	-2.11332	1.00127e-12	2482832	2483512	-	copR 2	two-component response regulator CopR	CDS	OG0000331	13534	unique 13534
PA_13534_02374	-3.09365	1.25036e-24	2483638	2483829	+	ptrA	Pseudomonas type III repressor A	CDS	OG0002614	13534	common 24TCP 13534 13520
PA_13534_02375	-2.9839	2.06339e-23	2484073	2484618	+		hypothetical protein	CDS	OG0002615	13534	common 24TCP 13534 13520
PA_13534_02376	-2.65758	4.3411e-22	2484736	2485566	+	queF	7-cyano-7-deazaguanine reductase	CDS	OG0002616	13534	common 13534 13520
PA_13534_02396	2.08315	6.53266e-06	2502118	2502210	-		hypothetical protein	CDS	OG0002635	13534	unique 13534
PA_13534_02400	-4.73109	5.75739e-24	2506766	2507233	-		hypothetical protein	CDS	OG0002639	13534	common 24TCP 13534
PA_13534_02608	2.98093	0.0275939	2699816	2701747	-		hypothetical protein	CDS	OG0002808	13534	unique 13534
PA_13534_02662	-2.03711	8.33951e-05	2743046	2744629	-		putative thiosulfate sulfurtransferase	CDS	OG0002815	13534	common 24TCP 13534
PA_13534_02667	-2.92322	0.000282211	2748611	2749693	+		lavin-dependent oxidoreductase	CDS	OG0000653	13534	common 24TCP 13534
PA_13534_02669	-2.26	0.0178632	2750957	2751943	+		hypothetical protein	CDS	OG0002820	13534	common 24TCP 13534
PA_13534_02731	-2.14277	9.59198e-24	2830685	2832352	+		putative AMP-binding enzyme	CDS	OG0002856	13534	common 24TCP 13534
PA_13534_02764	-4.23131	3.5322e-11	2873541	2873795	+		hypothetical protein	CDS	OG0002884	13534	common 24TCP 13534 13520
PA_13534_02765	-4.78328	1.98685e-62	2873804	2875222	-	czcS	CzcS	CDS	OG0002885	13534	common 24TCP 13534 13520
PA_13534_02766	-3.42257	4.02808e-14	2875219	2875893	-		two-component response regulator	CDS	OG0000329	13534	common 24TCP 13534 13520
PA_13534_02767	-3.31875	2.08471e-06	2876406	2877692	+	czcC	outer membrane protein precursor CzcC	CDS	OG0000210	13534	common 24TCP 13534 13520
PA_13534_02769	-3.36565	3.20346e-24	2879222	2882377	+	czcA 2	Resistance-Nodulation-Cell Division (RND) divalent metal cation efflux transporter CzcA	CDS	OG0000081	13534	common 24TCP 13534
PA_13534_02781	-5.59454	2.91361e-07	2893785	2894075	+	catC	muconolactone delta-isomerase	CDS	OG0002897	13534	common 24TCP 13534 13520
PA_13534_02782	-4.48564	1.41713e-14	2894120	2895052	+	catA	catechol 12-dioxygenase	CDS	OG0002898	13534	common 24TCP 13534 13520
PA_13534_02783	-3.07832	7.36455e-25	2895210	2895428	-		hypothetical protein	CDS	OG0002899	13534	common 24TCP 13534 13520
PA_13534_02784	-5.77449	3.38009e-73	2895791	2897137	+	opdT	tyrosine porin OpdT	CDS	OG0002900	13534	common 24TCP 13534 13520
PA_13534_02812	-2.5319	6.01638e-16	2924375	2925055	-		two-component response regulator	CDS	OG0000658	13534	unique 13534
PA_13534_02814	-2.41586	7.98815e-14	2926981	2927817	+		thiol:disulfide interchange protein	CDS	OG0002926	13534	unique 13534
PA_13534_02815	-2.41087	0.02606	2927814	2928584	+	dsbG	disulfide isomerase/thiol-disulfide oxidase	CDS	OG0002927	13534	unique 13534
PA_13534_02841	-3.61547	1.39336e-11	2976797	2977180	+	gcvH2	glycine cleavage system protein H	CDS	OG0002943	13534	unique 13534
PA_13534_02842	-3.49786	1.13814e-18	2977191	2980070	+	gcvP2	glycine dehydrogenase	CDS	OG0000663	13534	unique 13534
PA_13534_02843	-2.86172	2.31288e-13	2980213	2981469	+	glyA2	serine hydroxymethyltransferase	CDS	OG0000393	13534	unique 13534
PA_13534_02868	2.84092	0.000472551	3020111	3021529	-		putative porin	CDS	OG0002963	13534	unique 13534
PA_13534_02894	-2.15561	2.62471e-07	3073408	3074754	-		dipeptidase	CDS	OG0002985	13534	unique 13534
PA_13534_02927	-3.21458	5.82568e-08	3116359	3117444	+		putative transcriptional regulator	CDS	OG0000671	13534	common 24TCP 13534
PA_13534_02928	-3.39852	3.27573e-05	3117680	3117946	+		hypothetical protein	CDS	OG0003015	13534	common 24TCP 13534
PA_13534_02929	-3.37399	1.88041e-13	3118106	3118666	+	msuE	NADH-dependent FMN reductase MsuE	CDS	OG0003016	13534	common 24TCP 13534
PA_13534_02930	-3.00215	8.89842e-07	3118676	3119821	+	msuD	methanesulfonate sulfonatase MsuD	CDS	OG0000581	13534	common 24TCP 13534
PA_13534_02938	-2.46245	2.15409e-06	3127417	3128805	-		DszA family monooxygenase	CDS	OG0000674	13534	common 24TCP 13534
PA_13534_02952	-2.02047	0.0044411	3146374	3147285	+		putative transcriptional regulator	CDS	OG0000483	13534	common 24TCP 13534
PA_13534_02955	-3.64822	3.846e-20	3150009	3150569	+		hypothetical protein	CDS	OG0003034	13534	unique 13534
PA_13534_02956	-4.18613	2.1766e-10	3150619	3151686	+		hypothetical protein	CDS	OG0003035	13534	unique 13534
PA_13534_02957	-2.18345	7.2413e-07	3151683	3152519	+		ABC transporter ATP-binding protein	CDS	OG0003036	13534	common 24TCP 13534
PA_13534_02958	-3.78592	0.0225744	3152485	3153684	+		hypothetical protein	CDS	OG0003037	13534	common 24TCP 13534
PA_13534_02959	-2.84858	8.6891e-17	3153681	3154445	+		putative permease of ABC transporter	CDS	OG0003038	13534	unique 13534
PA_13534_02973	-7.5908	8.63881e-05	3170441	3170944	+		hypothetical protein	CDS	OG0005917	13534	unique 13534
PA_13534_02974	-3.79124	1.68435e-23	3171020	3171652	-		XRE family transcriptional regulator	CDS	OG0003049	13534	common 24TCP 13534
PA_13534_02975	-5.51684	8.8546e-11	3171656	3171814	-		hypothetical protein	CDS	OG0003050	13534	common 24TCP 13534
PA_13534_02976	-5.21279	5.86111e-57	3172105	3172992	+		taurine catabolism dioxygenase	CDS	OG0003051	13534	common 24TCP 13534
PA_13534_02977	-4.86092	9.99606e-47	3173033	3174055	+		ABC transporter substrate-binding protein	CDS	OG0003052	13534	common 24TCP 13534
PA_13534_02978	-4.72984	8.58281e-46	3174063	3174911	+		putative ATP-binding component of ABC transporter	CDS	OG0003053	13534	common 24TCP 13534
PA_13534_02979	-4.11662	1.2845e-26	3174928	3175794	+		putative permease of ABC transporter	CDS	OG0003054	13534	common 24TCP 13534
PA_13534_03007	-2.25672	0.0214862	3212804	3213274	-	arsC 2	arsenate reductase	CDS	OG0000060	13534	unique 13534
PA_13534_03011	-2.33562	5.86132e-21	3216131	3217192	+		putative alcohol dehydrogenase (Zn-dependent)	CDS	OG0003081	13534	unique 13534
PA_13534_03012	-2.14232	3.69606e-06	3217217	3217594	-		phenazine-utilizing monooxygenase A	CDS	OG0003082	13534	unique 13534
PA_13534_03025	2.07883	0.000138244	3230892	3231842	-		putative 2-ketogluconate kinase	CDS	OG0003093	13534	unique 13534
PA_13534_03142	2.07324	0.019137	3371476	3372726	-		putative porin	CDS	OG0000378	13534	unique 13534
PA_13534_03151	-3.60566	1.26865e-33	3381413	3382219	+		putative binding protein component of ABC transporter	CDS	OG0003149	13534	common 24TCP 13534
PA_13534_03153	-2.52089	3.38123e-07	3383018	3383695	+		putative amino acid permease	CDS	OG0003151	13534	common 24TCP 13534
PA_13534_03154	-2.32235	0.0164321	3383711	3384595	-		hypothetical protein	CDS	OG0003152	13534	unique 13534
PA_13534_03170	2.05561	0.0018836	3398720	3399670	+	prmC 2	Release factor glutamine methyltransferase	CDS	OG0003167	13534	unique 13534
PA_13534_03194	2.13745	2.66874e-08	3421601	3422848	+		alcohol dehydrogenase	CDS	OG0000089	13534	common 24TCP 13534
PA_13534_03197	2.25722	0.000496211	3424521	3425726	+		putative phospholipase	CDS	OG0003191	13534	common 24TCP 13534
PA_13534_03204	2.06042	0.000154461	3435526	3436017	-		hypothetical protein	CDS	OG0003198	13534	unique 13534
PA_13534_03211	2.09829	0.0326282	3442547	3442735	+		hypothetical protein	CDS	OG0003205	13534	unique 13534
PA_13534_03218	2.02776	0.0475955	3447898	3448422	+		hypothetical protein	CDS	OG0003212	13534	unique 13534
PA_13534_03254	-5.90597	1.75502e-41	3486994	3487839	+		hypothetical protein	CDS	OG0003244	13534	common 24TCP 13534
PA_13534_03255	-5.08973	4.44458e-32	3487841	3488797	-		putative transmembrane sensor	CDS	OG0003245	13534	common 24TCP 13534
PA_13534_03256	-5.29829	1.5076e-18	3488794	3489303	-		RNA polymerase sigma factor	CDS	OG0000688	13534	common 24TCP 13534
PA_13534_03257	-4.41646	0.00260139	3489406	3490599	-		putative major facilitator superfamily (MFS) transporter	CDS	OG0003246	13534	common 24TCP 13534
PA_13534_03258	-4.3938	1.97236e-18	3490586	3491866	-		permease	CDS	OG0000132	13534	common 24TCP 13534
PA_13534_03259	-4.85209	2.05632e-28	3491863	3492942	-		flavin-dependent oxidoreductase	CDS	OG0003247	13534	common 24TCP 13534
PA_13534_03262	-2.5405	0.000144723	3496530	3497186	-		hypothetical protein	CDS	OG0003249	13534	common 24TCP 13534
PA_13534_03263	-2.40109	3.40626e-06	3497183	3498085	-		putative epoxide hydrolase	CDS	OG0003250	13534	common 24TCP 13534
PA_13534_03264	-6.07956	9.63652e-18	3498096	3498605	-		putative ring-hydroxylating dioxygenase small subunit	CDS	OG0003251	13534	common 24TCP 13534
PA_13534_03265	-3.79208	2.1759e-08	3498633	3500465	-		putative asparagine synthetase	CDS	OG0003252	13534	common 24TCP 13534
PA_13534_03266	-4.28535	1.53236e-26	3500553	3501827	-		ring-hydroxylating dioxygenase large terminal subunit	CDS	OG0003253	13534	common 24TCP 13534
PA_13534_03283	-5.75383	3.74557e-88	3526449	3528293	+	pcoA 2	copper resistance protein A precursor	CDS	OG0000769	13534	common 24TCP 13534 13520
PA_13534_03284	-5.96115	8.64699e-131	3528290	3529345	+	pcoB	copper resistance protein B	CDS	OG0003269	13534	common 24TCP 13534 13520
PA_13534_03285	-4.65951	2.6748e-71	3529365	3530588	-		hypothetical protein	CDS	OG0003270	13534	common 24TCP 13534 13520
PA_13534_03286	-5.87245	4.7209e-66	3530791	3531972	-		putative pyridoxal-phosphate dependent enzyme	CDS	OG0000425	13534	common 24TCP 13534
PA_13534_03288	-2.26943	0.00299846	3533730	3534746	-	sppC	ABC transporter permease SppC	CDS	OG0000692	13534	common 24TCP 13534
PA_13534_03297	-4.13764	0.0025508	3545502	3546455	-		putative transmembrane sensor	CDS	OG0003276	13534	common 24TCP 13534
PA_13534_03298	-4.72783	3.36903e-18	3546452	3546958	-		RNA polymerase sigma factor	CDS	OG0000689	13534	common 24TCP 13534
PA_13534_03299	-3.08727	5.35071e-29	3547286	3549280	+		hypothetical protein	CDS	OG0003277	13534	common 24TCP 13534
PA_13534_03315	2.19931	4.41456e-14	3566720	3567394	-	cmoA	Carboxy-S-adenosyl-L-methionine synthase	CDS	OG0003287	13534	unique 13534
PA_13534_03316	2.38544	5.62151e-18	3567394	3568302	-		putative protein	CDS	OG0003288	13534	unique 13534
PA_13534_03349	-2.00477	2.30323e-09	3602917	3604098	-	atoB	acetyl-CoA acetyltransferase	CDS	OG0003317	13534	unique 13534
PA_13534_03350	-2.04188	1.21675e-20	3604248	3604904	-		CoA transferase subunit B	CDS	OG0003318	13534	unique 13534
PA_13534_03366	2.99844	0.0119307	3619657	3621177	-	exaC	NAD+ dependent aldehyde dehydrogenase ExaC	CDS	OG0000542	13534	unique 13534
PA_13534_03374	2.21288	0.0153731	3627292	3628155	+		hypothetical protein	CDS	OG0003338	13534	unique 13534
PA_13534_03424	2.24245	5.29175e-22	3669486	3670019	-		hypothetical protein	CDS	OG0005943	13534	unique 13534
PA_13534_03506	-4.50376	4.10923e-36	3731215	3733515	-	metE	5- methyltetrahydropteroyltriglutamate/homocysteine S-methyltransferase	CDS	OG0003381	13534	common 24TCP 13534
PA_13534_03523	2.01754	0.000755537	3754166	3754672	+		ECF subfamily RNA polymerase sigma-70 factor	CDS	OG0000388	13534	unique 13534
PA_13534_03524	2.37016	0.00010379	3754669	3755619	+	femR	sigma factor regulator FemR	CDS	OG0003396	13534	unique 13534
PA_13534_03535	2.34139	0.00305803	3767297	3768514	-	phzC1 2	phenazine biosynthesis protein PhzC	CDS	OG0000017	13534	unique 13534
PA_13534_03540	2.19678	0.0131802	3772280	3773449	+		hypothetical protein	CDS	OG0003405	13534	unique 13534
PA_13534_03753	-2.5405	1.25881e-24	4005866	4006600	+	cysH	3'-phosphoadenosine-5'-phosphosulfate reductase	CDS	OG0003531	13534	common 24TCP 13534
PA_13534_03754	-3.23573	0.0417663	4006665	4007012	+		hypothetical protein	CDS	OG0003532	13534	common 24TCP 13534
PA_13534_03774	2.50006	1.43456e-15	4023748	4023849	+		hypothetical protein	CDS	OG0003551	13534	unique 13534
PA_13534_03813	2.66079	0.0210789	4055291	4056580	+	pscN	type III secretion system ATPase	CDS	OG0003590	13534	unique 13534
PA_13534_03878	4.4094	0.000115997	4121860	4122411	-	kdpC	potassium-transporting ATPase C chain	CDS	OG0003652	13534	unique 13534
PA_13534_03879	4.3153	1.03272e-18	4122465	4124537	-	kdpB 2	potassium-transporting ATPase B chain	CDS	OG0003653	13534	unique 13534
PA_13534_03880	4.47979	7.42936e-16	4124549	4126243	-	kdpA	potassium-transporting ATPase subunit A	CDS	OG0003654	13534	unique 13534
PA_13534_03881	3.9443	0.0148292	4126254	4126343	-	kdbF	potassium-transporting ATPase subunit F	CDS	OG0003655	13534	unique 13534
PA_13534_03884	2.33608	0.00138993	4128848	4129633	+		putative enoyl-CoA hydratase/isomerase	CDS	OG0000051	13534	unique 13534
PA_13534_03920	-3.04171	0.0011366	4166580	4167053	-		hypothetical protein	CDS	OG0003690	13534	unique 13534
PA_13534_03940	2.57298	0.0374283	4186797	4188176	-		conjugal transfer protein TrbL	CDS	OG0003707	13534	unique 13534
PA_13534_03942	2.42427	0.0198358	4188518	4189243	-		conjugal transfer protein TrbJ	CDS	OG0003709	13534	unique 13534
PA_13534_03966	2.04877	6.59815e-05	4212527	4213285	-		hypothetical protein	CDS	OG0003722	13534	unique 13534
PA_13534_03967	2.08965	4.51332e-11	4213594	4213944	-		hypothetical protein	CDS	OG0000227	13534	unique 13534
PA_13534_04016	2.58096	1.68187e-16	4262569	4263036	-	pemB	PemB	CDS	OG0003753	13534	unique 13534
PA_13534_04125	-2.07457	6.78944e-13	4377642	4377917	-		hypothetical protein	CDS	OG0000233	13534	unique 13534
PA_13534_04291	2.32495	0.0254871	4555701	4556357	-		hypothetical protein	CDS	OG0003985	13534	unique 13534
PA_13534_04304	2.24705	0.00767685	4568170	4569036	+		transcriptional regulator	CDS	OG0003995	13534	unique 13534
PA_13534_04319	-2.41561	5.78099e-28	4584771	4586210	-	aprA	alkaline metalloproteinase precursor	CDS	OG0004006	13534	common 24TCP 13534
PA_13534_04341	2.55952	9.04284e-08	4610827	4611453	+		FAD-dependent NADPH:quinone reductase	CDS	OG0004022	13534	unique 13534
PA_13534_04388	2.30982	3.84524e-14	4662480	4662647	+	napE	periplasmic nitrate reductase NapE	CDS	OG0004063	13534	unique 13534
PA_13534_04548	-2.47875	4.88043e-07	4829005	4829481	+		hypothetical protein	CDS	OG0004206	13534	common 13534 13520
PA_13534_04629	2.33206	2.69769e-06	4909719	4909895	+		hypothetical protein	CDS	OG0005991	13534	unique 13534
PA_13534_04630	2.43993	1.24889e-06	4909897	4910031	+		hypothetical protein	CDS	OG0000150	13534	unique 13534
PA_13534_04702	3.72645	0.000162951	4979305	4979436	+		hypothetical protein	CDS		13534	common 24TCP 13534
PA_13534_04804	2.32548	0.031832	5073578	5074405	-		putative acyl-CoA lyase beta chain	CDS	OG0004369	13534	unique 13534
PA_13534_04863	2.29962	1.20425e-10	5138127	5138479	+	ssrA	transfer-messenger RNA SsrA	tmRNA		13534	common 24TCP 13534
PA_13534_04909	-2.54789	0.0124338	5193771	5194043	+		hypothetical protein	CDS	OG0004425	13534	unique 13534
PA_13534_05049	3.15896	0.00407533	5343353	5344762	-	hxcR	HxcR	CDS	OG0000610	13534	unique 13534
PA_13534_05053	2.3247	0.0455436	5348955	5349920	-	hxcX	HxcX	CDS	OG0004534	13534	unique 13534
PA_13534_05077	2.09808	1.45319e-08	5384662	5385867	+		transporter	CDS	OG0000026	13534	unique 13534
PA_13534_05236	-3.16215	1.00364e-15	5548127	5550028	-	cysN	bifunctional sulfate adenylyltransferase subunit 1/adenylylsulfate kinase	CDS	OG0004696	13534	common 24TCP 13534
PA_13534_05237	-3.46058	2.16994e-10	5550040	5550957	-	cysD	sulfate adenylyltransferase subunit 2	CDS	OG0004697	13534	common 24TCP 13534
PA_13534_05263	2.3988	2.36185e-22	5569920	5570822	-	zupT	Zinc transporter ZupT	CDS	OG0004722	13534	unique 13534
PA_13534_05264	2.37109	3.39734e-26	5570871	5571482	-	sodM	superoxide dismutase	CDS	OG0004723	13534	common 24TCP 13534
PA_13534_05265	2.19515	8.66285e-16	5571495	5571944	-		hypothetical protein	CDS	OG0004724	13534	unique 13534
PA_13534_05309	2.11485	0.0102325	5624401	5626953	-		putative oxidoreductase	CDS	OG0004760	13534	unique 13534
PA_13534_05372	2.11082	1.15503e-07	5692919	5693143	+		hypothetical protein	CDS	OG0004818	13534	unique 13534
PA_13534_05407	-2.05975	1.40288e-15	5735688	5736941	+	glyA3	serine hydroxymethyltransferase	CDS	OG0000394	13534	unique 13534
PA_13534_05429	-2.0595	3.21009e-05	5758902	5759291	-		hypothetical protein	CDS	OG0004865	13534	unique 13534
PA_13534_05474	-2.30638	4.00411e-07	5807932	5809014	-	prfA	peptide chain release factor 1	CDS	OG0004907	13534	unique 13534
PA_13534_05543	2.09161	2.72553e-06	5891635	5891786	+		PrrF	misc RNA		13534	common 24TCP 13534
PA_13534_05544	3.70388	8.12386e-05	5891847	5891995	+		PrrF	misc RNA		13534	common 24TCP 13534
PA_13534_05569	2.21295	6.43176e-10	5916260	5916664	+		CrcZ	misc RNA		13534	common 24TCP 13534
PA_13534_05583	-2.31783	2.18481e-26	5931045	5933150	-	pnp	polynucleotide phosphorylase	CDS	OG0004978	13534	unique 13534
PA_13534_05616	2.01108	8.15433e-10	5963058	5964740	+	lldP	L-lactate permease	CDS	OG0005007	13534	unique 13534
PA_13534_05617	2.29151	0.000134748	5964867	5966012	+	lldD	L-lactate dehydrogenase	CDS	OG0005008	13534	unique 13534
PA_13534_05659	-2.58637	1.0837e-09	6003254	6003880	-	fdnI	nitrate-inducible formate dehydrogenase subunit gamma	CDS	OG0005045	13534	unique 13534
PA_13534_05660	-2.27175	1.34145e-15	6003952	6004881	-	fdnH	nitrate-inducible formate dehydrogenase beta subunit	CDS	OG0005046	13534	unique 13534
PA_13534_05661	-2.0178	6.47753e-13	6004890	6007331	-	fdnG 1	formate dehydrogenase-O major subunit	CDS	OG0005047	13534	unique 13534
PA_13534_05670	-3.30414	2.29098e-05	6015568	6016542	-		putative glycosyl transferase	CDS	OG0005053	13534	common 24TCP 13534 13520
PA_13534_05671	-3.54043	6.64374e-06	6016539	6016901	-		hypothetical protein	CDS	OG0005054	13534	common 13534 13520
PA_13534_05713	2.28767	0.0305765	6063926	6065515	+		branched-chain amino acid ABC transporter permease	CDS	OG0006049	13534	unique 13534
PA_13534_05733	-3.54057	1.72345e-31	6079836	6080648	+		transcriptional regulator	CDS	OG0005110	13534	unique 13534
PA_13534_05734	-3.07391	1.92647e-42	6080650	6082719	-		hypothetical protein	CDS	OG0005111	13534	unique 13534
PA_13534_05749	2.51467	0.00144104	6095042	6095614	+		hypothetical protein	CDS	OG0005124	13534	unique 13534
PA_13534_05750	2.43276	0.00235996	6095630	6096652	-		putative transmembrane sensor	CDS	OG0005125	13534	unique 13534
PA_13534_05758	2.62966	0.00340561	6107338	6108672	-		MFS transporter	CDS	OG0005132	13534	unique 13534
PA_13534_05759	2.46199	8.18905e-05	6109050	6110105	+	vanA	vanillate O-demethylase oxygenase	CDS	OG0000253	13534	unique 13534
PA_13534_05766	2.09024	0.00268437	6115550	6116827	-		branched chain amino acid ABC transporter permease	CDS	OG0000726	13534	unique 13534
PA_13534_05994	-2.03786	6.22239e-05	6384857	6385276	-		rhodanese-like domain-containing protein	CDS	OG0005336	13534	unique 13534
PA_13534_06281	-3.62129	1.11723e-08	6691250	6692317	+		hypothetical protein	CDS	OG0005560	13534	common 24TCP 13534
PA_13534_06372	-2.00265	6.50343e-08	6789460	6790599	-	armZ 2	ArmZ	CDS	OG0005639	13534	unique 13534
PA_13534_06473	-2.03081	6.11508e-10	6895462	6895596	-	rpmH	50S ribosomal protein L34	CDS	OG0005726	13534	unique 13534
PA_24TCP_00086	-2.3174	1.0734e-19	99213	99731	+	hsiB1	HsiB1	CDS	OG0000851	24TCP	unique 24TCP
PA_24TCP_00087	-2.4165	5.0953e-22	99744	101240	+	hsiC1	HsiC1	CDS	OG0000468	24TCP	unique 24TCP
PA_24TCP_00088	-2.55012	1.3623e-31	101316	101804	+	hcp1	Hcp1	CDS	OG0000852	24TCP	unique 24TCP
PA_24TCP_00089	-2.81707	4.9489e-15	102032	102817	+	tagJ1	TagJ1	CDS	OG0000853	24TCP	unique 24TCP
PA_24TCP_00090	-2.91907	5.81493e-19	102819	103328	+	tssE1	TssE1	CDS	OG0000854	24TCP	unique 24TCP
PA_24TCP_00091	-3.01711	1.70878e-25	103325	105184	+	tssF1	TssF1	CDS	OG0000855	24TCP	unique 24TCP
PA_24TCP_00092	-3.16518	2.30037e-18	105148	106194	+	tssG1	TssG1	CDS	OG0000856	24TCP	unique 24TCP
PA_24TCP_00187	-2.83658	5.49103e-13	207552	208391	-		putative ATP-binding component of ABC transporter	CDS	OG0000934	24TCP	unique 24TCP
PA_24TCP_00188	-2.09395	7.45941e-07	208388	210004	-		putative permease of ABC transporter	CDS	OG0000935	24TCP	unique 24TCP
PA_24TCP_00189	-5.70507	6.40435e-64	210271	211332	+		ABC transporter substrate-binding protein	CDS	OG0000936	24TCP	common 24TCP 13534
PA_24TCP_00194	-3.99996	1.94022e-26	215836	216753	-		putative transcriptional regulator	CDS	OG0000482	24TCP	common 24TCP 13534
PA_24TCP_00201	-4.75772	5.80156e-41	225313	226125	+	tonB2	TonB2	CDS	OG0000946	24TCP	common 24TCP 13534
PA_24TCP_00202	-4.1187	1.49742e-35	226154	226873	+	exbB1	transport protein ExbB	CDS	OG0000947	24TCP	common 24TCP 13534
PA_24TCP_00203	-3.34162	8.20415e-28	226875	227276	+	exbD1	transport protein ExbD	CDS	OG0000948	24TCP	common 24TCP 13534
PA_24TCP_00204	-2.27244	4.37272e-08	227457	227669	-		hypothetical protein	CDS	OG0000949	24TCP	unique 24TCP
PA_24TCP_00205	-6.01231	2.11337e-67	227885	228466	+		hypothetical protein	CDS	OG0000950	24TCP	common 24TCP 13534
PA_24TCP_00224	-2.08159	0.000445393	246843	247694	+		putative CoA transferase subunit A	CDS	OG0000966	24TCP	unique 24TCP
PA_24TCP_00279	-3.96098	1.90379e-43	305022	306011	-	cysA	sulfate transport protein CysA	CDS	OG0001006	24TCP	common 24TCP 13534
PA_24TCP_00280	-4.14222	2.25534e-49	306015	306884	-	cysW	sulfate transport protein CysW	CDS	OG0001007	24TCP	common 24TCP 13534
PA_24TCP_00281	-5.10141	3.81956e-57	306895	307713	-	cysT	sulfate transport protein CysT	CDS	OG0001008	24TCP	common 24TCP 13534
PA_24TCP_00282	-6.31145	1.41498e-114	307875	308873	-	sbp	sulfate-binding protein	CDS	OG0000500	24TCP	common 24TCP 13534
PA_24TCP_00283	-4.38412	2.36316e-61	309050	309232	-		hypothetical protein	CDS	OG0001009	24TCP	common 24TCP 13534
PA_24TCP_00290	-2.77421	3.3698e-25	318367	319749	+	oprE	Anaerobically-induced outer membrane porin OprE precursor	CDS	OG0001014	24TCP	unique 24TCP
PA_24TCP_00319	-2.21597	9.6405e-13	347474	347611	+		P2	misc RNA		24TCP	common 24TCP 13534
PA_24TCP_00406	-3.67822	9.24906e-76	432394	433767	+		cystathionine beta-synthase	CDS	OG0001111	24TCP	common 24TCP 13534
PA_24TCP_00407	-3.76556	7.9044e-82	433764	434948	+		cystathionine gamma-lyase	CDS	OG0001112	24TCP	common 24TCP 13534
PA_24TCP_00437	-2.0982	5.18752e-12	472952	473824	-	metF	510-methylenetetrahydrofolate reductase	CDS	OG0001140	24TCP	common 24TCP 13534
PA_24TCP_00438	-2.42595	3.45049e-16	473867	474409	-		hypothetical protein	CDS	OG0001141	24TCP	unique 24TCP
PA_24TCP_00439	-2.43377	1.7961e-25	474465	475874	-	sahH	S-adenosyl-L-homocysteine hydrolase	CDS	OG0001142	24TCP	unique 24TCP
PA_24TCP_00440	-2.33909	1.85183e-26	475897	476002	-		SAH riboswitch	misc RNA		24TCP	common 24TCP 13534
PA_24TCP_00500	2.30276	3.68403e-09	542159	542917	+		hypothetical protein	CDS	OG0001201	24TCP	unique 24TCP
PA_24TCP_00501	2.53802	2.34458e-07	542994	543242	+		putative biotin-requiring enzyme	CDS	OG0001202	24TCP	unique 24TCP
PA_24TCP_00556	-3.21233	2.16884e-27	593951	595141	-	metK	S-adenosylmethionine synthetase	CDS	OG0001248	24TCP	common 24TCP 13534
PA_24TCP_00557	-3.35635	9.56712e-29	595157	596158	-		ArsR family transcriptional regulator	CDS	OG0001249	24TCP	common 24TCP 13534
PA_24TCP_00741	6.25189	2.79745e-87	764900	766330	-	pchA	salicylate biosynthesis isochorismate synthase	CDS	OG0001387	24TCP	common 24TCP 13534 13520
PA_24TCP_00742	6.50813	7.92491e-87	766327	766632	-	pchB	salicylate biosynthesis protein PchB	CDS	OG0001388	24TCP	common 24TCP 13520
PA_24TCP_00743	6.86064	9.29339e-64	766632	767387	-	pchC	pyochelin biosynthetic protein PchC	CDS	OG0001389	24TCP	common 24TCP 13534 13520
PA_24TCP_00744	5.68501	2.12162e-51	767384	769027	-	pchD	pyochelin biosynthesis protein PchD	CDS	OG0001390	24TCP	common 24TCP 13534 13520
PA_24TCP_00745	2.17834	3.36846e-19	769257	770147	+	pchR	transcriptional regulator PchR	CDS	OG0001391	24TCP	common 24TCP 13534
PA_24TCP_00746	4.51824	1.24904e-34	770341	774657	+	pchE	dihydroaeruginoic acid synthetase	CDS	OG0001392	24TCP	common 24TCP 13534 13520
PA_24TCP_00747	4.53487	1.26933e-34	774654	780083	+	pchF	pyochelin synthetase	CDS	OG0001393	24TCP	common 24TCP 13520
PA_24TCP_00748	4.83066	1.54384e-39	780080	781129	+	pchG	pyochelin biosynthetic protein PchG	CDS	OG0001394	24TCP	common 24TCP 13520
PA_24TCP_00749	4.30478	2.63614e-32	781126	782838	+		putative ATP-binding component of ABC transporter	CDS	OG0001395	24TCP	common 24TCP 13520
PA_24TCP_00750	4.02859	9.91301e-44	782835	784559	+		ABC transporter ATP-binding protein	CDS	OG0001396	24TCP	common 24TCP 13534 13520
PA_24TCP_00751	5.32109	1.05388e-49	784651	786813	+	fptA	Fe(III)-pyochelin outer membrane receptor	CDS	OG0000423	24TCP	common 24TCP 13520
PA_24TCP_00752	5.46383	1.41242e-64	786813	787094	+		hypothetical protein	CDS	OG0001397	24TCP	common 24TCP 13520
PA_24TCP_00753	5.16776	1.93682e-56	787096	788601	+		hypothetical protein	CDS	OG0001398	24TCP	common 24TCP 13520
PA_24TCP_00754	4.6156	3.47838e-32	788594	789838	+		transporter	CDS	OG0001399	24TCP	common 24TCP 13534 13520
PA_24TCP_00755	3.3442	3.6582e-34	789943	791151	-	phzS	flavin-containing monooxygenase	CDS	OG0001400	24TCP	unique 24TCP
PA_24TCP_00756	2.74682	3.29025e-07	791331	791978	-	phzG1 1	pyrodoxamine 5'-phosphate oxidase	CDS	OG0000519	24TCP	unique 24TCP
PA_24TCP_00762	2.38194	0.000153272	797122	797610	-	phzA1	putative phenazine biosynthesis protein	CDS	OG0000347	24TCP	unique 24TCP
PA_24TCP_00777	-6.94615	3.13812e-88	818465	819295	+		putative amino acid ABC transporter substrate-binding protein	CDS	OG0001412	24TCP	common 24TCP 13534
PA_24TCP_00778	-5.07242	3.47484e-53	819380	820078	+		putative permease of ABC transporter	CDS	OG0001413	24TCP	common 24TCP 13534
PA_24TCP_00779	-5.84096	7.60135e-50	820075	820779	+		putative permease of ABC transporter	CDS	OG0001414	24TCP	common 24TCP 13534
PA_24TCP_00780	-6.18089	7.41117e-55	820776	821519	+		putative ATP-binding component of ABC transporter	CDS	OG0000283	24TCP	common 24TCP 13534
PA_24TCP_00781	-6.80857	7.20699e-79	821528	822532	+		isopenicillin-N synthase	CDS	OG0001415	24TCP	common 24TCP 13534
PA_24TCP_00782	-3.24815	4.45948e-12	822573	823769	-	pqsL	putative FAD-dependent monooxygenase	CDS	OG0001416	24TCP	unique 24TCP
PA_24TCP_00813	2.35821	1.48349e-07	855992	856897	-	fepB	iron-enterobactin transporter periplasmic binding protein	CDS	OG0001440	24TCP	common 24TCP 13534
PA_24TCP_00831	2.06092	3.23416e-05	878555	878854	-		hypothetical protein	CDS	OG0001455	24TCP	unique 24TCP
PA_24TCP_00914	-2.20471	2.1758e-05	971600	972304	-		ABC transporter ATP-binding protein	CDS	OG0001519	24TCP	unique 24TCP
PA_24TCP_00915	-3.39059	1.04434e-13	972393	972971	-		hypothetical protein	CDS	OG0001520	24TCP	common 24TCP 13534
PA_24TCP_01040	-5.71069	4.26382e-27	1094712	1095632	+	sfnC	putative FMNH2-dependent monooxygenase SfnC	CDS	OG0001630	24TCP	common 24TCP 13534
PA_24TCP_01041	-7.6255	1.6938e-111	1095836	1096849	+		taurine ABC transporter periplasmic protein	CDS	OG0001631	24TCP	common 24TCP 13534
PA_24TCP_01042	-7.77949	6.80151e-57	1096914	1097705	+		putative ATP-binding component of ABC taurine transporter	CDS	OG0001632	24TCP	common 24TCP 13534
PA_24TCP_01043	-6.95981	8.96596e-79	1097695	1098513	+		taurine ABC transporter permease	CDS	OG0001633	24TCP	common 24TCP 13534
PA_24TCP_01044	-4.16941	2.17263e-42	1098620	1099453	+	tauD 2	taurine dioxygenase	CDS	OG0001634	24TCP	common 24TCP 13534
PA_24TCP_01097	-4.14455	9.3881e-28	1143638	1144612	-		putative transcriptional regulator	CDS	OG0001636	24TCP	common 24TCP 13534
PA_24TCP_01098	-4.56048	5.60799e-80	1144787	1145566	-		putative methionine-binding protein	CDS	OG0000547	24TCP	common 24TCP 13534
PA_24TCP_01109	-5.69743	3.20053e-91	1160763	1163141	-	copA1 1	CopA1	CDS	OG0001644	24TCP	common 24TCP 13534 13520
PA_24TCP_01232	-2.7234	1.27982e-34	1286400	1287548	+		putative aminotransferase	CDS	OG0001749	24TCP	unique 24TCP
PA_24TCP_01240	3.27625	1.45394e-34	1293925	1296084	+	oprC	outer membrane copper receptor OprC	CDS	OG0001757	24TCP	unique 24TCP
PA_24TCP_01241	2.15262	7.48001e-14	1296149	1297564	+		putative oxidoreductase	CDS	OG0001758	24TCP	unique 24TCP
PA_24TCP_01271	2.15396	2.04233e-10	1329232	1330944	-		PTS system N-acetylglucosamine-specific IIBC component	CDS	OG0001787	24TCP	unique 24TCP
PA_24TCP_01322	-2.21976	1.83904e-21	1387768	1389441	+		GMC-type oxidoreductase	CDS	OG0001837	24TCP	unique 24TCP
PA_24TCP_01458	-4.07539	2.0645e-38	1536242	1536439	+		putative protein	CDS	OG0001949	24TCP	common 24TCP 13534 13520
PA_24TCP_01459	-4.26446	5.40961e-42	1536418	1537056	-		TetR family transcriptional regulator	CDS	OG0001950	24TCP	common 24TCP 13534 13520
PA_24TCP_01511	-7.58774	4.38696e-88	1599766	1600923	+	mexP	MexP	CDS	OG0001994	24TCP	common 24TCP 13534
PA_24TCP_01512	-6.87847	4.08515e-110	1600920	1604081	+	mexQ	MexQ	CDS	OG0000082	24TCP	common 24TCP 13534 13520
PA_24TCP_01513	-7.21204	9.30366e-88	1604078	1605553	+		outer membrane efflux protein	CDS	OG0001995	24TCP	common 24TCP 13520
PA_24TCP_01514	-3.72253	1.69725e-24	1606150	1606344	+		putative periplasmic substrate binding protein	CDS	OG0001996	24TCP	common 24TCP 13534 13520
PA_24TCP_01515	-8.47905	4.4725e-182	1606745	1607782	+		hypothetical protein	CDS	OG0001997	24TCP	common 24TCP 13534 13520
PA_24TCP_01516	-8.54442	3.30799e-302	1607815	1608801	+		hypothetical protein	CDS	OG0001998	24TCP	common 24TCP 13534 13520
PA_24TCP_01517	-7.58364	3.77536e-292	1608832	1610265	+		putative lyase	CDS	OG0001999	24TCP	common 24TCP 13534
PA_24TCP_01518	-8.56736	1.11716e-274	1610265	1611716	+		putative lyase	CDS	OG0002000	24TCP	common 24TCP 13534 13520
PA_24TCP_01519	-7.56801	1.23526e-231	1611766	1612839	+	COQ3	Ubiquinone biosynthesis O-methyltransferase mitochondrial	CDS	OG0002001	24TCP	common 24TCP 13534
PA_24TCP_01520	-2.95855	2.3154e-20	1613038	1613217	-		hypothetical protein	CDS	OG0002002	24TCP	common 24TCP 13534
PA_24TCP_01521	-2.49593	7.03303e-20	1613326	1613964	-	nth	endonuclease III	CDS	OG0002003	24TCP	common 24TCP 13534
PA_24TCP_01534	2.01983	4.524e-05	1626783	1626892	+		RhlA thermometer	misc RNA		24TCP	common 24TCP 13534
PA_24TCP_01538	2.6446	1.88678e-24	1630149	1630754	+	rhlI	autoinducer synthesis protein RhlI	CDS	OG0002019	24TCP	unique 24TCP
PA_24TCP_01564	-5.46375	1.09378e-105	1663414	1664052	+	lsfA	1-Cys peroxiredoxin LsfA	CDS	OG0002044	24TCP	common 24TCP 13534
PA_24TCP_01565	-7.28557	1.99553e-69	1664303	1665304	+		hypothetical protein	CDS	OG0002045	24TCP	common 24TCP 13534
PA_24TCP_01566	-6.20042	3.0605e-48	1665308	1666132	+		putative permease of ABC transporter	CDS	OG0002046	24TCP	common 24TCP 13534
PA_24TCP_01567	-5.02982	9.12307e-61	1666129	1666878	+		ABC transporter ATP-binding protein	CDS	OG0002047	24TCP	common 24TCP 13534
PA_24TCP_01568	-6.25557	1.70999e-55	1667032	1667625	+		NAD(P)H-dependent FMN reductase	CDS	OG0002048	24TCP	common 24TCP 13534
PA_24TCP_01569	-7.06841	5.25472e-59	1667744	1668715	+		hypothetical protein	CDS	OG0002049	24TCP	common 24TCP 13534
PA_24TCP_01570	-7.84706	7.41117e-55	1668793	1669941	+	ssuD	alkanesulfonate monooxygenase	CDS	OG0000580	24TCP	common 24TCP 13534
PA_24TCP_01571	-7.0243	8.78757e-73	1669962	1670750	+		putative permease of ABC transporter	CDS	OG0002050	24TCP	common 24TCP 13534
PA_24TCP_01572	-5.45243	9.34188e-87	1670747	1671571	+		putative ATP-binding component of ABC transporter	CDS	OG0002051	24TCP	common 24TCP 13534
PA_24TCP_01573	-4.54647	5.22408e-58	1671612	1671827	+		molybdopterin-binding protein	CDS	OG0002052	24TCP	common 24TCP 13534
PA_24TCP_01604	-3.12575	2.00299e-06	1698463	1698681	+		hypothetical protein	CDS		24TCP	common 24TCP 13534
PA_24TCP_01619	-2.65919	4.05563e-31	1714516	1715292	+	fpr	ferredoxin--NADP+ reductase	CDS	OG0002090	24TCP	unique 24TCP
PA_24TCP_01998	2.00361	2.07416e-10	2113617	2114882	-		outer membrane porin	CDS	OG0000285	24TCP	unique 24TCP
PA_24TCP_02199	-3.63793	6.54521e-17	2311119	2311547	-	ohr	organic hydroperoxide resistance protein	CDS	OG0002569	24TCP	unique 24TCP
PA_24TCP_02246	-2.4998	2.14861e-13	2360277	2361257	-	copB	Copper resistance protein copB	CDS	OG0005837	24TCP	common 24TCP 13534
PA_24TCP_02247	-2.20651	2.94949e-12	2361283	2363202	-	pcoA	Copper resistance protein A precursor	CDS	OG0005746	24TCP	common 24TCP 13534
PA_24TCP_02261	-3.02287	5.54842e-17	2378696	2380318	-	ubiB	putative protein kinase UbiB	CDS	OG0005846	24TCP	common 24TCP 13534
PA_24TCP_02262	-3.48034	3.36617e-21	2380315	2381346	-	ldhA	D-lactate dehydrogenase	CDS	OG0005847	24TCP	common 24TCP 13534
PA_24TCP_02263	-3.88806	1.47967e-24	2381343	2381597	-	hypothetical	hypothetical protein	CDS	OG0005848	24TCP	common 24TCP 13534
PA_24TCP_02264	-3.81816	6.55634e-31	2381594	2382238	-	bop	Bacteriorhodopsin	CDS	OG0005849	24TCP	common 24TCP 13534
PA_24TCP_02265	-3.80368	1.34182e-25	2382292	2383191	-	prs	ribose-phosphate pyrophosphokinase	CDS	OG0002599	24TCP	common 24TCP 13534
PA_24TCP_02266	-3.87052	5.58629e-33	2383188	2384747	-	tymp	Putative thymidine phosphorylase	CDS	OG0005850	24TCP	common 24TCP 13534
PA_24TCP_02267	-3.69231	1.90339e-38	2384744	2386105	-	Ribonuclease	Ribonuclease	CDS	OG0005851	24TCP	common 24TCP 13534
PA_24TCP_02268	-3.55186	1.28071e-36	2386131	2386628	-	BA42	Protein BA42	CDS	OG0005852	24TCP	common 24TCP 13534
PA_24TCP_02269	-4.07353	1.83249e-41	2386630	2387535	-	BA41	Protein BA41	CDS	OG0005853	24TCP	common 24TCP 13534
PA_24TCP_02270	-4.36141	2.03286e-60	2387537	2388148	-	hypothetical	hypothetical protein	CDS	OG0005741	24TCP	common 24TCP 13534
PA_24TCP_02271	-4.68271	1.04447e-74	2388145	2389470	-	norA	Quinolone resistance protein NorA	CDS	OG0005854	24TCP	common 24TCP 13534
PA_24TCP_02272	-4.98284	1.57248e-108	2389484	2391949	-	copA	Copper-exporting P-type ATPase	CDS	OG0005855	24TCP	common 24TCP 13534
PA_24TCP_02273	-5.60657	2.57939e-70	2391982	2392845	-	ppk2	Polyphosphate kinase 2	CDS	OG0005856	24TCP	common 24TCP 13534
PA_24TCP_02274	-6.00972	1.96766e-63	2392856	2393014	-	hypothetical	hypothetical protein	CDS	OG0005857	24TCP	common 24TCP 13534
PA_24TCP_02275	-5.75619	5.99811e-86	2393016	2393666	-	icmt	Isoprenylcysteine Carboxyl Methyltransferase	CDS	OG0005858	24TCP	common 24TCP 13534
PA_24TCP_02276	-5.55696	4.98446e-70	2393663	2393902	-	hypothetical	hypothetical protein	CDS	OG0005859	24TCP	common 24TCP 13534
PA_24TCP_02277	-5.40373	4.74761e-74	2393914	2394315	-	hypothetical	hypothetical protein	CDS	OG0005860	24TCP	common 24TCP 13534
PA_24TCP_02376	-4.0749	1.53053e-27	2479553	2479744	+	ptrA	Pseudomonas type III repressor A	CDS	OG0002614	24TCP	common 24TCP 13534 13520
PA_24TCP_02377	-5.4164	1.27816e-60	2479988	2480533	+		hypothetical protein	CDS	OG0002615	24TCP	common 24TCP 13534 13520
PA_24TCP_02401	-5.62822	7.9044e-82	2500433	2500900	-		hypothetical protein	CDS	OG0002639	24TCP	common 24TCP 13534
PA_24TCP_02512	2.02632	2.93998e-06	2594517	2595410	+		transcriptional regulator	CDS	OG0002721	24TCP	common 24TCP 13520
PA_24TCP_02517	-3.40391	8.99438e-12	2598526	2599731	+		hypothetical protein	CDS	OG0002725	24TCP	unique 24TCP
PA_24TCP_02518	-3.17818	2.13191e-11	2599890	2600804	-	pfeE	esterase PfeE	CDS	OG0002726	24TCP	unique 24TCP
PA_24TCP_02618	-2.85147	1.37429e-19	2705714	2707297	-		putative thiosulfate sulfurtransferase	CDS	OG0002815	24TCP	common 24TCP 13534
PA_24TCP_02619	-2.56925	1.2329e-14	2707294	2707899	-		3-mercaptopropionate dioxygenase	CDS	OG0002816	24TCP	unique 24TCP
PA_24TCP_02621	-3.3911	3.53123e-17	2709227	2710315	+		flavin-dependent oxidoreductase	CDS	OG0000652	24TCP	unique 24TCP
PA_24TCP_02622	-2.96352	2.46844e-19	2710325	2711269	+		putative periplasmic aliphatic sulfonate-binding protein	CDS	OG0002818	24TCP	unique 24TCP
PA_24TCP_02623	-3.95704	4.93152e-28	2711279	2712361	+		lavin-dependent oxidoreductase	CDS	OG0000653	24TCP	common 24TCP 13534
PA_24TCP_02624	-2.45922	1.57092e-08	2712366	2713517	+		acyl-CoA dehydrogenase	CDS	OG0002819	24TCP	unique 24TCP
PA_24TCP_02625	-2.32413	2.34458e-07	2713625	2714611	+		hypothetical protein	CDS	OG0002820	24TCP	common 24TCP 13534
PA_24TCP_02627	-4.12539	1.09367e-44	2715715	2716674	+		putative periplasmic aliphatic sulfonate binding protein	CDS	OG0002822	24TCP	unique 24TCP
PA_24TCP_02628	-3.60892	6.43707e-13	2716741	2717313	-	qteE	quorum threshold expression element QteE	CDS	OG0002824	24TCP	unique 24TCP
PA_24TCP_02631	-2.76138	4.56339e-22	2719702	2722356	+		outer membrane receptor protein	CDS	OG0000655	24TCP	unique 24TCP
PA_24TCP_02659	2.0959	2.37718e-10	2751605	2752792	+		hypothetical protein	CDS	OG0000223	24TCP	unique 24TCP
PA_24TCP_02672	-2.88716	5.38449e-13	2764140	2765807	+		putative AMP-binding enzyme	CDS	OG0002856	24TCP	common 24TCP 13534
PA_24TCP_02673	-2.60333	4.50243e-17	2765827	2766594	+		putative short-chain dehydrogenase	CDS	OG0002857	24TCP	unique 24TCP
PA_24TCP_02674	-2.4426	3.49423e-14	2766612	2767802	+		putative acyl-CoA thiolase	CDS	OG0000548	24TCP	unique 24TCP
PA_24TCP_02675	-2.19177	6.81782e-15	2767831	2768958	+		putative acyl-CoA dehydrogenase	CDS	OG0002858	24TCP	unique 24TCP
PA_24TCP_02705	-4.08963	1.56511e-13	2806992	2807246	+		hypothetical protein	CDS	OG0002884	24TCP	common 24TCP 13534 13520
PA_24TCP_02706	-3.24395	1.40624e-44	2807255	2808673	-	czcS	CzcS	CDS	OG0002885	24TCP	common 24TCP 13534 13520
PA_24TCP_02707	-2.9665	9.80491e-11	2808670	2809344	-		two-component response regulator	CDS	OG0000329	24TCP	common 24TCP 13534 13520
PA_24TCP_02708	-4.34056	7.54337e-13	2809857	2811143	+	czcC	outer membrane protein precursor CzcC	CDS	OG0000210	24TCP	common 24TCP 13534 13520
PA_24TCP_02709	-4.06904	4.97286e-15	2811196	2812650	+	czcB	cobalt/zinc/cadmium efflux RND transporter membrane fusion protein CzcB famil	CDS	OG0000211	24TCP	unique 24TCP
PA_24TCP_02710	-2.59036	1.80707e-16	2812673	2815828	+	czcA 2	Resistance-Nodulation-Cell Division (RND) divalent metal cation efflux transporter CzcA	CDS	OG0000081	24TCP	common 24TCP 13534
PA_24TCP_02722	-2.00258	0.000122119	2827236	2827526	+	catC	muconolactone delta-isomerase	CDS	OG0002897	24TCP	common 24TCP 13534 13520
PA_24TCP_02723	-2.9215	3.81048e-12	2827571	2828503	+	catA	catechol 12-dioxygenase	CDS	OG0002898	24TCP	common 24TCP 13534 13520
PA_24TCP_02724	-3.20556	3.57874e-29	2828661	2828879	-		hypothetical protein	CDS	OG0002899	24TCP	common 24TCP 13534 13520
PA_24TCP_02725	-7.17463	8.20713e-125	2829242	2830588	+	opdT	tyrosine porin OpdT	CDS	OG0002900	24TCP	common 24TCP 13534 13520
PA_24TCP_02871	-5.06866	1.13089e-45	3037688	3038773	+		putative transcriptional regulator	CDS	OG0000671	24TCP	common 24TCP 13534
PA_24TCP_02872	-2.77554	3.11852e-12	3039009	3039275	+		hypothetical protein	CDS	OG0003015	24TCP	common 24TCP 13534
PA_24TCP_02873	-3.09961	1.55052e-14	3039435	3039995	+	msuE	NADH-dependent FMN reductase MsuE	CDS	OG0003016	24TCP	common 24TCP 13534
PA_24TCP_02874	-3.03292	3.63122e-13	3040005	3041150	+	msuD	methanesulfonate sulfonatase MsuD	CDS	OG0000581	24TCP	common 24TCP 13534
PA_24TCP_02875	-2.8896	5.22634e-17	3041180	3042364	+		putative FMNH2-dependent monooxygenase	CDS	OG0003017	24TCP	unique 24TCP
PA_24TCP_02879	-2.58694	1.79824e-08	3046188	3046841	-		ABC transporter permease	CDS	OG0000672	24TCP	unique 24TCP
PA_24TCP_02880	-3.11032	1.33023e-19	3046825	3047925	-		putative ATP-binding component of ABC transporter	CDS	OG0003020	24TCP	unique 24TCP
PA_24TCP_02881	-3.45383	1.69725e-24	3047931	3048725	-		hypothetical protein	CDS	OG0003021	24TCP	unique 24TCP
PA_24TCP_02882	-3.46743	3.74827e-18	3048757	3050145	-		DszA family monooxygenase	CDS	OG0000674	24TCP	common 24TCP 13534
PA_24TCP_02883	-2.7212	3.0622e-09	3050163	3051380	-		DszC family monooxygenase	CDS	OG0000396	24TCP	unique 24TCP
PA_24TCP_02884	-2.22872	8.31928e-08	3051391	3052626	-		hypothetical protein	CDS	OG0000397	24TCP	unique 24TCP
PA_24TCP_02896	-4.11561	1.39292e-24	3067710	3068621	+		putative transcriptional regulator	CDS	OG0000483	24TCP	common 24TCP 13534
PA_24TCP_02901	-2.07308	2.87133e-07	3073019	3073855	+		ABC transporter ATP-binding protein	CDS	OG0003036	24TCP	common 24TCP 13534
PA_24TCP_02902	-2.18148	1.04696e-13	3073821	3075020	+		hypothetical protein	CDS	OG0003037	24TCP	common 24TCP 13534
PA_24TCP_02917	-4.26756	3.11234e-50	3091104	3091871	-		hypothetical protein	CDS		24TCP	common 24TCP 13534
PA_24TCP_02918	-3.95568	4.97998e-34	3091889	3093139	+		IS256 family transposase ISRso7	CDS	OG0006057	24TCP	unique 24TCP
PA_24TCP_02919	-4.2257	4.46932e-34	3093273	3093905	-		XRE family transcriptional regulator	CDS	OG0003049	24TCP	common 24TCP 13534
PA_24TCP_02920	-3.89364	6.95626e-20	3093909	3094067	-		hypothetical protein	CDS	OG0003050	24TCP	common 24TCP 13534
PA_24TCP_02921	-7.49632	3.21314e-110	3094357	3095244	+		taurine catabolism dioxygenase	CDS	OG0003051	24TCP	common 24TCP 13534
PA_24TCP_02922	-7.2378	3.21731e-98	3095285	3096307	+		ABC transporter substrate-binding protein	CDS	OG0003052	24TCP	common 24TCP 13534
PA_24TCP_02923	-7.79261	4.22064e-74	3096315	3097163	+		putative ATP-binding component of ABC transporter	CDS	OG0003053	24TCP	common 24TCP 13534
PA_24TCP_02924	-5.71263	7.86786e-67	3097180	3098046	+		putative permease of ABC transporter	CDS	OG0003054	24TCP	common 24TCP 13534
PA_24TCP_02925	-2.18286	3.69162e-16	3098156	3098773	+	ambA	AmbA	CDS	OG0003055	24TCP	unique 24TCP
PA_24TCP_02937	-2.3174	6.15516e-07	3118767	3119621	+		putative ATP-binding component of ABC transporter	CDS	OG0003067	24TCP	unique 24TCP
PA_24TCP_02938	-2.53795	0.000981697	3119618	3120583	+		phycobiliprotein	CDS	OG0003068	24TCP	unique 24TCP
PA_24TCP_02953	-2.21279	6.94503e-09	3135546	3136829	-	arsB	ArsB protein	CDS	OG0003080	24TCP	unique 24TCP
PA_24TCP_02954	-3.045	2.17798e-12	3136843	3137193	-	arsR	arsenic resistance transcriptional regulator	CDS	OG0000216	24TCP	unique 24TCP
PA_24TCP_03040	-3.435	6.95464e-12	3224050	3225063	+		hypothetical protein	CDS	OG0003144	24TCP	unique 24TCP
PA_24TCP_03041	-3.49224	1.40873e-08	3225091	3225621	+		hypothetical protein	CDS	OG0003145	24TCP	unique 24TCP
PA_24TCP_03042	-2.98743	4.83507e-10	3225618	3227138	+		hypothetical protein	CDS	OG0003146	24TCP	unique 24TCP
PA_24TCP_03045	-5.71461	3.48482e-156	3229009	3229815	+		putative binding protein component of ABC transporter	CDS	OG0003149	24TCP	common 24TCP 13534
PA_24TCP_03046	-4.81308	1.35913e-21	3229896	3230612	+		amino acid permease	CDS	OG0003150	24TCP	unique 24TCP
PA_24TCP_03047	-4.07673	1.47058e-23	3230614	3231291	+		putative amino acid permease	CDS	OG0003151	24TCP	common 24TCP 13534
PA_24TCP_03051	-2.8144	2.10479e-06	3234880	3235224	-		antibiotic biosynthesis monooxygenase	CDS	OG0003155	24TCP	unique 24TCP
PA_24TCP_03052	-2.85757	2.58614e-07	3235221	3236258	-		hypothetical protein	CDS	OG0003156	24TCP	unique 24TCP
PA_24TCP_03093	2.94504	9.8579e-17	3273424	3273840	+		hypothetical protein	CDS	OG0000682	24TCP	unique 24TCP
PA_24TCP_03094	2.52406	2.82688e-10	3273907	3275154	+		alcohol dehydrogenase	CDS	OG0000089	24TCP	common 24TCP 13534
PA_24TCP_03097	2.69171	6.397e-07	3276827	3278032	+		putative phospholipase	CDS	OG0003191	24TCP	common 24TCP 13534
PA_24TCP_03121	2.40731	6.63685e-07	3302574	3303098	-		hypothetical protein	CDS	OG0003215	24TCP	unique 24TCP
PA_24TCP_03154	-6.49094	1.03253e-83	3339303	3340148	+		hypothetical protein	CDS	OG0003244	24TCP	common 24TCP 13534
PA_24TCP_03155	-6.35842	4.82077e-43	3340150	3341106	-		putative transmembrane sensor	CDS	OG0003245	24TCP	common 24TCP 13534
PA_24TCP_03156	-3.98672	1.87511e-23	3341103	3341612	-		RNA polymerase sigma factor	CDS	OG0000688	24TCP	common 24TCP 13534
PA_24TCP_03157	-4.92213	1.30582e-29	3341715	3342911	-		MFS transporter	CDS	OG0003246	24TCP	common 24TCP 13534
PA_24TCP_03158	-5.65598	7.03545e-40	3342898	3344181	-		permease	CDS	OG0000132	24TCP	common 24TCP 13534
PA_24TCP_03159	-6.14845	6.79937e-34	3344178	3345257	-		flavin-dependent oxidoreductase	CDS	OG0003247	24TCP	common 24TCP 13534
PA_24TCP_03160	-2.96174	1.13208e-21	3345270	3347921	-		TonB-dependent receptor	CDS	OG0000654	24TCP	unique 24TCP
PA_24TCP_03161	-2.6648	5.02035e-19	3348013	3348861	-	tam 2	Trans-aconitate 2-methyltransferase	CDS	OG0003248	24TCP	unique 24TCP
PA_24TCP_03162	-7.08151	1.20475e-17	3348845	3349501	-		hypothetical protein	CDS	OG0003249	24TCP	common 24TCP 13534
PA_24TCP_03163	-5.79711	5.84802e-33	3349498	3350400	-		putative epoxide hydrolase	CDS	OG0003250	24TCP	common 24TCP 13534
PA_24TCP_03164	-5.79928	1.65924e-44	3350411	3350920	-		ring-hydroxylating dioxygenase small subunit	CDS	OG0003251	24TCP	common 24TCP 13534
PA_24TCP_03165	-7.04253	5.31665e-69	3350948	3352780	-		putative asparagine synthetase	CDS	OG0003252	24TCP	common 24TCP 13534
PA_24TCP_03166	-5.03087	2.0835e-59	3352868	3354142	-		putative ring-hydroxylating dioxygenase subunit	CDS	OG0003253	24TCP	common 24TCP 13534
PA_24TCP_03178	-2.35559	1.18256e-14	3371557	3374199	+		TonB dependent receptor	CDS	OG0003264	24TCP	unique 24TCP
PA_24TCP_03183	-5.08879	7.30357e-64	3378764	3380608	+	pcoA 2	copper resistance protein A precursor	CDS	OG0000769	24TCP	common 24TCP 13534 13520
PA_24TCP_03184	-5.81979	3.69969e-49	3380605	3381660	+	pcoB	copper resistance protein B	CDS	OG0003269	24TCP	common 24TCP 13534 13520
PA_24TCP_03185	-3.94131	9.28023e-42	3381680	3382903	-		hypothetical protein	CDS	OG0003270	24TCP	common 24TCP 13534 13520
PA_24TCP_03186	-7.15356	4.03741e-75	3383106	3384287	-		putative pyridoxal-phosphate dependent enzyme	CDS	OG0000425	24TCP	common 24TCP 13534
PA_24TCP_03188	-2.0663	8.16749e-05	3386045	3387061	-	sppC	ABC transporter permease SppC	CDS	OG0000692	24TCP	common 24TCP 13534
PA_24TCP_03196	-2.46048	1.088e-17	3397434	3397904	+	cynS	cyanate lyase	CDS	OG0003275	24TCP	unique 24TCP
PA_24TCP_03197	-5.85901	1.7067e-47	3397942	3398895	-		putative transmembrane sensor	CDS	OG0003276	24TCP	common 24TCP 13534
PA_24TCP_03198	-5.66445	2.98355e-32	3398892	3399398	-		RNA polymerase sigma factor	CDS	OG0000689	24TCP	common 24TCP 13534
PA_24TCP_03199	-2.16065	4.90442e-11	3399726	3401720	+		hypothetical protein	CDS	OG0003277	24TCP	common 24TCP 13534
PA_24TCP_03229	-2.61731	7.49456e-09	3429894	3431084	+		periplasmic multidrug efflux lipoprotein	CDS	OG0003301	24TCP	unique 24TCP
PA_24TCP_03234	-2.72449	2.10646e-08	3436053	3437216	+	gnyD	citronelloyl-CoA dehydrogenase GnyD	CDS	OG0003304	24TCP	unique 24TCP
PA_24TCP_03235	-2.58861	1.96037e-09	3437339	3438946	+	gnyB	acyl-CoA carboxyltransferase subunit beta	CDS	OG0003305	24TCP	unique 24TCP
PA_24TCP_03236	-2.6567	3.69846e-09	3438960	3439757	+	gnyH	gamma-carboxygeranoyl-CoA hydratase	CDS	OG0003306	24TCP	unique 24TCP
PA_24TCP_03324	-5.776	2.77798e-45	3535513	3537813	-	metE	5- methyltetrahydropteroyltriglutamate/homocysteine S-methyltransferase	CDS	OG0003381	24TCP	common 24TCP 13534
PA_24TCP_03422	-2.12168	3.13285e-26	3648208	3649866	+	cysI	sulfite reductase	CDS	OG0000532	24TCP	unique 24TCP
PA_24TCP_03423	-2.37387	1.56479e-26	3649850	3650347	+		hypothetical protein	CDS	OG0003460	24TCP	unique 24TCP
PA_24TCP_03513	-2.7383	6.36512e-30	3748589	3749323	+	cysH	3'-phosphoadenosine-5'-phosphosulfate reductase	CDS	OG0003531	24TCP	common 24TCP 13534
PA_24TCP_03514	-2.32151	2.57949e-12	3749388	3749735	+		hypothetical protein	CDS	OG0003532	24TCP	common 24TCP 13534
PA_24TCP_03523	2.37335	2.31186e-10	3756104	3756610	-		hypothetical protein	CDS	OG0003541	24TCP	unique 24TCP
PA_24TCP_03834	-2.04554	4.65125e-13	4070399	4071370	+		putative metal transporter	CDS	OG0003840	24TCP	unique 24TCP
PA_24TCP_03866	-2.41175	1.11816e-26	4107171	4108169	+	cysP	sulfate-binding protein of ABC transporter	CDS	OG0000501	24TCP	unique 24TCP
PA_24TCP_03867	-2.35265	4.29248e-07	4108251	4108607	-		hypothetical protein	CDS	OG0003866	24TCP	unique 24TCP
PA_24TCP_03948	-2.18285	4.53796e-05	4189935	4190807	-		putative transcriptional regulator	CDS	OG0003941	24TCP	unique 24TCP
PA_24TCP_03984	2.09756	1.97325e-07	4233380	4233859	+		hypothetical protein	CDS	OG0003973	24TCP	unique 24TCP
PA_24TCP_03987	-2.16302	0.000294895	4236117	4237316	-		MFS transporter	CDS	OG0003975	24TCP	unique 24TCP
PA_24TCP_03988	-2.48205	1.17129e-06	4237390	4237803	-		putative transcriptional regulator	CDS	OG0003976	24TCP	unique 24TCP
PA_24TCP_04026	-3.45949	1.22329e-23	4277501	4278940	-	aprA	alkaline metalloproteinase precursor	CDS	OG0004006	24TCP	common 24TCP 13534
PA_24TCP_04144	2.7163	5.71968e-17	4411043	4412311	+		MFS family transporter	CDS	OG0004099	24TCP	unique 24TCP
PA_24TCP_04145	2.79904	8.2597e-15	4412299	4413276	+	rhlC	rhamnosyltransferase 2	CDS	OG0004100	24TCP	unique 24TCP
PA_24TCP_04286	2.50815	7.73305e-29	4552743	4553345	-	phnB	anthranilate synthase component II	CDS	OG0004230	24TCP	unique 24TCP
PA_24TCP_04287	3.04261	1.82773e-34	4553323	4554894	-	phnA	anthranilate synthase component I	CDS	OG0004231	24TCP	unique 24TCP
PA_24TCP_04288	2.88258	1.38237e-32	4555033	4555938	-	pqsE	quinolone signal response protein	CDS	OG0004232	24TCP	unique 24TCP
PA_24TCP_04289	2.25162	7.17414e-16	4555932	4556945	-	pqsD	3-oxoacyl-[acyl-carrier-protein] synthase III	CDS	OG0004233	24TCP	unique 24TCP
PA_24TCP_04290	2.29373	2.11523e-10	4556988	4558034	-	pqsC	PqsC	CDS	OG0004234	24TCP	unique 24TCP
PA_24TCP_04291	2.18117	2.09405e-12	4558027	4558878	-	pqsB	PqsB	CDS	OG0004235	24TCP	unique 24TCP
PA_24TCP_04292	2.14024	3.10764e-15	4558872	4560425	-	pqsA	PqsA	CDS	OG0004236	24TCP	unique 24TCP
PA_24TCP_04446	-2.26207	7.98212e-29	4713765	4714877	-		oxidoreductase	CDS	OG0004408	24TCP	unique 24TCP
PA_24TCP_04703	-2.14504	1.16779e-13	4973211	4974101	-		hypothetical protein	CDS	OG0004553	24TCP	unique 24TCP
PA_24TCP_04805	-2.17799	8.36448e-06	5079591	5081234	-	groEL	chaperonin GroEL	CDS	OG0004641	24TCP	unique 24TCP
PA_24TCP_04806	-2.06758	0.00015497	5081285	5081578	-	groES	co-chaperonin GroES	CDS	OG0004642	24TCP	unique 24TCP
PA_24TCP_04807	-2.0138	0.000453742	5081612	5081726	-		Pseudomon-groES	misc RNA		24TCP	common 24TCP 13534
PA_24TCP_04864	-4.39521	2.14537e-69	5138803	5140704	-	cysN	bifunctional sulfate adenylyltransferase subunit 1/adenylylsulfate kinase	CDS	OG0004696	24TCP	common 24TCP 13534
PA_24TCP_04865	-4.44391	1.41353e-65	5140716	5141633	-	cysD	sulfate adenylyltransferase subunit 2	CDS	OG0004697	24TCP	common 24TCP 13534
PA_24TCP_04892	2.07462	8.12388e-16	5161547	5162158	-	sodM	superoxide dismutase	CDS	OG0004723	24TCP	common 24TCP 13534
PA_24TCP_05035	-2.40963	2.73052e-11	5317742	5318176	-	merC	Mercuric transport protein MerC	CDS		24TCP	common 24TCP 13534
PA_24TCP_05036	-2.12657	1.44026e-08	5318189	5318464	-	merP	periplasmic mercuric ion binding protein MerP	CDS	OG0005747	24TCP	unique 24TCP
PA_24TCP_05037	-2.24756	2.43975e-07	5318478	5318828	-	merT	mercuric transport protein	CDS	OG0005731	24TCP	unique 24TCP
PA_24TCP_05199	2.01521	9.77636e-13	5486030	5486578	+	cupE1	Pilin subunit CupE1	CDS	OG0004890	24TCP	unique 24TCP
PA_24TCP_05403	-2.06899	0.00182727	5693495	5694469	-		glycosyl transferase family protein	CDS	OG0005053	24TCP	common 24TCP 13534 13520
PA_24TCP_05472	2.12305	0.00015497	5764162	5764785	-		hypothetical protein	CDS	OG0005116	24TCP	unique 24TCP
PA_24TCP_05617	-2.69015	9.64694e-25	5940186	5941463	+	metY	homocysteine synthase	CDS	OG0005245	24TCP	unique 24TCP
PA_24TCP_05690	2.01653	5.76952e-19	6022964	6024367	-		amino acid permease	CDS	OG0000741	24TCP	unique 24TCP
PA_24TCP_06015	-3.44968	2.22514e-23	6367030	6368097	+		hypothetical protein	CDS	OG0005560	24TCP	common 24TCP 13534
PA_24TCP_06031	-2.2553	6.59016e-07	6383733	6385694	+		ferredoxin	CDS	OG0005576	24TCP	unique 24TCP
PA_24TCP_06032	-2.26818	1.74134e-06	6385813	6387045	+		putative electron transfer flavoprotein alpha subunit	CDS	OG0005577	24TCP	unique 24TCP
PA_24TCP_06033	-2.03773	1.63262e-05	6387081	6387854	+		hypothetical protein	CDS	OG0005578	24TCP	unique 24TCP
PA_24TCP_06050	-2.28748	2.29508e-07	6402491	6402811	+	soxD	sarcosine oxidase delta subunit	CDS	OG0000261	24TCP	unique 24TCP
PA_24TCP_06095	2.99176	2.72536e-14	6457098	6457310	+		hypothetical protein	CDS	OG0005629	24TCP	unique 24TCP
